# Supplementary material for: IL-21-mediated non-canonical pathway for IL-1β production in conventional dendritic cells
Source: Nat Commun. 2015 Aug 13;6:7988. doi: 10.1038/ncomms8988 (PMC4555999; doi:10.1038/ncomms8988)
Supplement: Supplementary Data 1 — Genes regulated in cDCs by LPS (a), IL-21 (b), IL-10 (c), IL-21 but not IL-10 (d), IL-10 but not IL-21 (e), and both IL-21 and IL-10 (f). [file ncomms8988-s2.xlsx]

## Sheet: (a) Untreated and LPS
Supplementary Dataset 1a LPS-induced gene expression in cDCs
NCBI reference sequence	Gene symbol	Untreated (RPKM)	LPS-treated (RPKM)	Fold change (log2)	FDR
NM_032541	Hamp	0.0064411	7.10124	9.99732	2.17626e-29
NM_001085502	Nt5c1a	0.0185179	7.47726	8.64344	4.08819e-74
NM_008337	Ifng	0.0910209	21.9919	7.91395	1.64304e-163
NR_038116	Cxcl11	0.403045	56.1037	7.12057	3.49226e-270
NM_145636	Il27	0.23195	28.0793	6.9178	1.62302e-137
NM_019454	Dll4	3.05885	350.712	6.84112	0
NM_010510	Ifnb1	0.142678	10.9309	6.25692	6.80452e-76
NM_013652	Ccl4	6.23733	421.018	6.07674	3.50867e-302
NM_174998	Hpcal4	0.0736024	3.9458	5.7436	1.76831e-122
NM_011141	Pou3f1	0.0364869	1.93262	5.72446	7.1511e-57
NM_011337	Ccl3	5.30151	274.463	5.694	1.70089e-271
NM_153564	Gbp5	13.6133	695.635	5.67524	0
NM_001146275	Iigp1	0.670946	33.562	5.64435	1.48761e-233
NM_001168660	Apol9b	0.0942025	4.62239	5.61479	4.30075e-67
NM_001164724	Il33	0.035998	1.74709	5.59783	1.57113e-45
NM_177371	Tnfsf15	0.325773	15.3684	5.55981	1.15254e-221
NM_021274	Cxcl10	70.7388	3159.19	5.4809	8.86E-311
NR_030683	Gm14207	0.404556	18.0286	5.47709	1.72555e-116
NM_175449	Fam26f	1.04385	40.2424	5.26848	2.21723e-169
NM_010259	Gbp1	0.140447	5.23756	5.22009	2.29279e-101
NM_001161548	Tmem184a	0.0714257	2.52156	5.13981	1.94307e-49
NM_031168	Il6	1.7631	60.8381	5.10864	5.11364e-188
NM_013654	Ccl7	0.249436	8.48454	5.08669	2.42864e-59
NM_001252662	Epb4.9	0.0552595	1.81263	5.03453	1.15201e-64
NM_145545	Gbp7	2.75708	88.6066	5.00618	1.21345e-252
NM_028967	Batf2	0.22365	7.16895	5.00154	3.84843e-76
NM_009895	Cish	0.862021	27.048	4.97151	2.243e-176
NM_011627	Tpbg	0.302286	9.4751	4.9699	7.45354e-147
NM_007707	Socs3	3.68479	112.654	4.93415	2.10902e-238
NM_007662	Cdh15	0.139311	4.16228	4.90029	1.92537e-84
NM_010260	Gbp2	25.211	705.634	4.80679	2.30121e-254
NM_008392	Irg1	0.733618	20.2832	4.78897	3.29216e-164
NM_001025606	Tmem171	0.327423	8.0207	4.61377	5.9712e-69
NM_001172472	Sphk1	0.33436	8.1417	4.60542	2.77633e-93
NM_013653	Ccl5	218.494	5105.01	4.54625	1.02809e-233
NM_019819	Dusp14	1.01823	23.2088	4.51035	3.54649e-132
NM_018734	Gbp3	5.99958	134.087	4.48214	2.33753e-211
NM_001205334	Arhgap8	0.498834	10.7703	4.432	2.73489e-94
NM_139300	Mylk	0.0484279	1.04529	4.4312	8.40397e-61
NM_172883	Mfsd7a	0.257769	5.31494	4.36548	1.63611e-82
NM_010548	Il10	0.38544	7.91491	4.35945	1.73214e-70
NM_009425	Tnfsf10	0.843508	16.4086	4.28184	3.46661e-162
NM_001033767	Gm4951	0.385997	7.49712	4.27941	6.00269e-100
NM_007993	Fbn1	0.0616878	1.19814	4.27922	1.36628e-75
NM_021384	Rsad2	64.6269	1250.02	4.27367	2.8492e-212
NM_177354	Vash1	0.876138	16.5249	4.23729	7.43852e-168
NM_021360	Neurl1a	0.0135161	0.251868	4.21507	9.76188e-11
NM_145973	Ell3	0.407562	7.54121	4.2093	4.66324e-77
NM_011328	Sct	3.60365	66.1672	4.19843	2.07616e-122
NM_020557	Cmpk2	17.5012	311.64	4.15435	1.89763e-201
NM_010554	Il1a	7.74887	137.548	4.14978	4.25817e-185
NM_008125	Gjb2	1.30318	22.9633	4.13914	1.09096e-141
NM_015766	Ebi3	14.9414	259.912	4.12062	7.25517e-185
NM_011617	Cd70	2.48856	42.5245	4.09478	3.18198e-122
NM_029035	Spsb1	3.1812	53.9486	4.08391	7.69739e-172
NM_008367	Il2ra	11.4488	193.035	4.07559	4.93735e-195
NM_009871	Cdk5r1	1.27705	21.3722	4.0648	1.625e-154
NM_134109	Ildr1	4.46341	74.0931	4.0531	5.46687e-175
NM_001081249	Vcan	0.01747	0.284107	4.02224	1.61461e-29
NM_009977	Cst7	1.1092	17.8147	4.00523	1.37852e-87
NM_013693	Tnf	11.6538	187.042	4.00448	3.82183e-177
NM_010999	Olfr56	2.13297	34.016	3.99521	1.72792e-141
NM_001025246	Trp53i11	4.17378	66.1994	3.98737	1.7631e-167
NM_008230	Hdc	0.836013	13.2285	3.98384	8.1032e-113
NM_011198	Ptgs2	0.591824	9.33991	3.98006	2.96714e-121
NM_029005	Mlkl	1.09449	16.9895	3.95616	3.56423e-108
NM_001256005	Gbp4	3.36282	51.7746	3.94448	1.2189e-169
NM_001033122	Cd69	2.77301	42.1288	3.92522	8.27973e-140
NM_007515	Slc7a3	0.144411	2.1923	3.92341	1.33491e-39
NM_001039646	Gbp10	0.391119	5.85118	3.90285	3.66572e-92
NM_024495	Car13	14.2783	209.774	3.87693	2.50196e-178
NM_016701	Nes	0.216488	3.14849	3.8621	4.03164e-88
NM_007514	Slc7a2	0.626168	9.05616	3.85422	3.06876e-137
NM_133836	Il15ra	7.10247	102.612	3.85271	3.27115e-156
NM_030612	Nfkbiz	8.08363	115.999	3.84295	1.43031e-175
NM_172648	Ifi205	78.9812	1132.75	3.84217	3.2909e-178
NM_011407	Slfn1	4.59603	65.0184	3.82236	5.35145e-150
NM_001168294	Serpina3f	1.88192	26.5584	3.81883	9.10575e-131
NM_001162938	Pydc3	5.95334	83.5269	3.81046	5.77103e-162
NM_008479	Lag3	12.2715	170.488	3.79627	4.78655e-171
NM_001007578	Armcx6	1.32917	18.2282	3.77748	2.69432e-112
NM_020583	Isg20	37.8913	518.077	3.77322	4.1698e-171
NM_008872	Plat	0.79223	10.8069	3.76976	2.33904e-100
NM_008607	Mmp13	1.02404	13.9447	3.76728	5.84693e-112
NM_008330	Ifi47	60.0467	814.083	3.76102	7.73107e-172
NM_017466	Ccrl2	5.38438	72.0362	3.74185	4.29692e-150
NM_021430	Rilpl1	1.09076	14.5648	3.73897	2.06353e-106
NM_194336	Gbp6	0.788031	10.3895	3.72065	1.03309e-116
NM_008013	Fgl2	26.1128	336.644	3.68839	2.24194e-166
NM_010288	Gja1	0.7094	9.12178	3.68452	8.50375e-99
NM_008357	Il15	15.1332	192.973	3.6726	5.11301e-153
NM_080451	Synpo2	1.05108	13.3684	3.66885	2.673e-136
NM_181728	Art3	0.299175	3.74112	3.64384	2.74788e-40
NM_007865	Dll1	0.710392	8.85534	3.63975	6.36188e-100
NM_001164557	Pdzk1ip1	0.208214	2.57824	3.62912	3.18043e-23
NM_001045543	Gm11435	0.793169	9.75968	3.62095	3.47205e-80
NM_001005421	Amica1	7.56206	91.7389	3.60067	2.9047e-147
NM_010828	Cited2	14.6274	175.138	3.58175	2.22355e-155
NM_001039647	Gbp11	0.417077	4.98497	3.57897	5.38276e-68
NM_013730	Slamf1	0.0475259	0.568183	3.5775	5.13148e-13
NM_009535	Yes1	0.283923	3.3891	3.57713	5.90007e-73
NM_172796	Slfn9	6.47649	75.848	3.54982	2.28022e-152
NM_018761	Ctnnal1	0.316034	3.69961	3.54899	2.00697e-67
NM_011579	Tgtp1	39.3481	457.042	3.53796	2.80579e-155
NM_001145164	Tgtp2	39.2363	455.744	3.53796	2.80579e-155
NM_008332	Ifit2	79.6129	886.038	3.47629	1.71412e-151
NM_007470	Apod	0.452871	5.00557	3.46605	8.54118e-53
NM_177386	Sfmbt2	0.16931	1.87118	3.46601	4.21055e-68
NM_134102	Pla1a	2.28478	25.219	3.46433	2.69246e-109
NM_007633	Ccne1	1.09868	12.0261	3.4522	8.66487e-85
NM_001177349	Pydc4	4.11238	44.9887	3.45149	4.56678e-129
NM_010708	Lgals9	25.1522	274.901	3.45015	8.4937e-147
NR_027852	Cd40	89.2479	952.583	3.41595	1.0643e-146
NM_009140	Cxcl2	3.88373	41.1699	3.40601	6.46795e-104
NM_001110517	Gm14446	31.6936	333.974	3.39747	2.2404e-144
NM_198300	Cpeb3	0.327797	3.45192	3.39639	2.55275e-77
NM_008176	Cxcl1	0.963957	10.089	3.38739	1.85369e-52
NM_010735	Lta	1.38575	14.0483	3.34153	9.59616e-75
NR_003508	Mx2	11.6921	118.447	3.34063	1.70704e-137
NM_007551	Cxcr5	5.02176	50.6744	3.33497	4.28574e-124
NM_010846	Mx1	47.0467	473.372	3.33081	2.3851e-140
NM_001005858	I830012O16Rik	58.2131	585.1	3.32927	4.01669e-140
NM_010501	Ifit3	98.3014	986.576	3.32714	2.05436e-140
NM_001033450	Mnda	88.7126	889.543	3.32585	4.13332e-140
NM_010720	Lipg	0.0856908	0.858111	3.32315	3.85516e-23
NM_011333	Ccl2	0.957439	9.39176	3.29381	1.29264e-43
NM_026004	Nt5c3	29.8281	291.227	3.2874	1.29619e-135
NM_001045540	Gm12185	4.95826	48.378	3.28644	3.39885e-133
NM_178114	Amigo2	0.201146	1.95991	3.28407	1.58651e-38
NM_019777	Ikbke	0.49782	4.7964	3.26809	7.49553e-65
NM_001123371	Pnp2	11.9953	115.277	3.26456	7.29126e-121
NM_010484	Slc6a4	0.573946	5.51036	3.263	2.26973e-64
NM_008329	Ifi204	78.6277	751.777	3.25719	2.2156e-135
NM_013632	Pnp	22.0484	210.738	3.2567	5.01358e-134
NM_145209	Oasl1	151.935	1429.6	3.23408	4.56452e-134
NM_025685	Col27a1	3.13777	29.3384	3.22497	2.50551e-128
NM_001135115	Gm12250	16.4452	153.386	3.22143	1.42788e-130
NM_053217	2010002M12Rik	3.98223	36.1997	3.18431	3.42503e-114
NM_016767	Batf	4.23721	38.5148	3.18416	1.04997e-87
NM_008159	Gpr33	2.49085	22.6394	3.18405	5.07265e-85
NM_001085385	1600014C10Rik	7.16215	64.9594	3.18106	3.47236e-125
NM_175648	Trim30b	2.48617	22.4388	3.17396	9.04966e-102
NM_009896	Socs1	14.94	134.696	3.17243	2.05748e-117
NM_011521	Sdc4	15.0381	135.155	3.16791	3.57414e-126
NM_008599	Cxcl9	23.7317	208.179	3.13293	2.18601e-125
NM_016850	Irf7	152.203	1333.45	3.1311	9.19969e-127
NM_008331	Ifit1	109.861	962.483	3.13108	9.10356e-127
NM_011193	Pstpip1	11.4528	100.085	3.12745	9.69694e-121
NM_018738	Igtp	22.3716	192.963	3.10858	1.16589e-122
NM_021394	Zbp1	41.5465	356.51	3.10114	1.70365e-123
NM_007609	Casp4	24.3971	208.734	3.09688	5.39818e-121
NM_026329	Polr2g	23.1865	198.175	3.0954	2.88613e-113
NM_033079	D6Mm5e	0.480909	4.10377	3.09286	1.88081e-43
NM_178890	Abtb2	9.17187	78.2408	3.09263	2.56718e-121
NM_001141981	Rbm43	4.28621	36.1399	3.07579	1.78687e-100
NM_178087	Pml	18.969	159.696	3.07361	6.47735e-122
NM_021397	Zbtb32	21.3051	178.643	3.0678	2.89322e-119
NM_001037719	Btla	6.46458	54.0025	3.06238	4.21226e-116
NM_133871	Ifi44	5.18625	43.1703	3.05726	1.34708e-107
NM_015783	Isg15	303.498	2510.42	3.04817	6.27025e-121
NM_013754	Insl6	7.51113	61.9517	3.04399	1.63633e-86
NM_013622	Oprd1	0.405444	3.32911	3.03741	2.96262e-55
NM_008714	Notch1	0.765605	6.27888	3.0358	2.40908e-94
NM_019507	Tbx21	1.39582	11.2865	3.01534	1.42163e-76
NM_199015	D14Ertd668e	17.6286	142.505	3.01501	2.40661e-116
NR_033499	Gm8773	0.523952	4.23293	3.01377	6.73134e-31
NM_001081162	Slc4a11	0.649009	5.24044	3.01326	3.82559e-61
NM_008385	Inpp5b	6.06564	48.9523	3.01263	3.45343e-113
NM_134080	Flnb	30.8031	247.966	3.00899	2.37609e-118
NM_001170853	Mndal	62.3166	501.055	3.00728	1.48973e-117
NM_178732	Zfp324	1.05991	8.47992	3.00006	5.96497e-82
NM_018732	Scn3a	0.529777	4.22974	2.99706	2.89423e-84
NM_172911	D8Ertd82e	0.352292	2.79458	2.98764	3.12777e-54
NM_183201	Slfn5	99.0098	781.723	2.98101	1.03193e-116
NM_031872	Tas1r3	0.321596	2.53327	2.97746	5.32127e-43
NM_007778	Csf1	2.55779	20.0686	2.97195	2.57199e-97
NM_001081215	Ddx60	10.1612	78.6262	2.95193	1.1181e-112
NM_027893	Pvrl4	4.01824	30.9442	2.94501	1.64215e-99
NM_019440	Irgm2	21.5786	165.8	2.94177	1.927e-112
NM_001045481	Ifi203	22.4856	171.633	2.93225	6.10522e-112
NM_145949	Ido2	0.499363	3.80435	2.92932	1.42324e-48
NM_019388	Cd86	98.1386	740.617	2.91583	5.4514e-112
NM_019738	Nupr1	3.54725	26.7064	2.9123	1.59907e-58
NM_139269	Pla2g16	4.93588	36.8524	2.90037	3.35661e-99
NM_024263	Mxra8	0.301484	2.24702	2.89749	2.09469e-28
NM_198302	Rbm11	0.292547	2.17696	2.89526	1.56655e-31
NM_010156	Samd9l	26.5479	197.487	2.89509	3.67411e-110
NM_011890	Sgcb	2.17001	16.1301	2.89394	8.08539e-88
NM_027444	Bbx	10.2167	75.1829	2.87947	1.56207e-108
NM_019949	Ube2l6	50.5431	371.486	2.87772	5.46724e-108
NM_001013813	Maml2	0.692454	5.05391	2.86755	3.22945e-72
NM_145227	Oas2	11.6849	85.176	2.8658	4.14839e-106
NM_207636	Fndc3a	17.5438	127.665	2.86332	9.93561e-108
NM_026835	Ms4a6d	2.63734	19.0935	2.85586	1.47715e-68
NM_011854	Oasl2	53.2751	385.246	2.85424	1.34613e-107
NM_007986	Fap	0.439	3.15456	2.84493	2.55291e-39
NM_027835	Ifih1	43.4922	311.675	2.84121	5.38101e-107
NM_008501	Lif	0.312492	2.237	2.83947	1.52435e-40
NM_011817	Gadd45g	4.40795	31.5324	2.8386	4.28842e-74
NM_001013817	Sp140	67.2935	476.844	2.82498	1.22628e-105
NM_145226	Oas3	35.5554	251.861	2.82449	1.23158e-105
NM_007807	Cybb	21.2606	150.051	2.8192	9.99941e-105
NM_021718	Ms4a4b	22.0698	155.636	2.81802	4.54769e-101
NM_025378	Ifitm3	194.861	1369.71	2.81335	1.26473e-104
NM_172777	Gbp9	10.4436	73.3301	2.81177	6.02182e-102
NM_010173	Faah	0.361601	2.53864	2.81141	5.25879e-42
NM_009829	Ccnd2	95.8225	671.301	2.80852	3.51241e-105
NM_008681	Ndrg1	17.6407	123.555	2.80817	1.23136e-102
NM_177861	Tmem67	0.979518	6.84307	2.80443	2.17266e-64
NM_009330	Hnf1b	0.666564	4.62621	2.79488	3.03331e-48
NM_213615	A530032D15Rik	15.4192	106.64	2.78994	4.03542e-99
NM_001024230	Gm5431	10.0253	69.3028	2.78927	1.64782e-99
NM_008727	Npr1	0.308648	2.12613	2.784	1.14675e-38
NM_172603	Phf11	59.1862	403.667	2.76983	4.02305e-101
NM_008198	Cfb	2.06511	14.0315	2.76434	1.30616e-73
NM_019948	Clec4e	1.19397	8.10523	2.763	1.69244e-59
NM_011909	Usp18	91.0848	616.966	2.75991	2.29279e-101
NM_172488	9030625A04Rik	7.46954	50.2397	2.74972	3.54376e-90
NM_026646	Slc25a22	18.7288	125.523	2.74462	1.45903e-98
NM_031997	Tmem2	0.971618	6.45055	2.73092	1.62421e-74
NM_177855	Med12l	0.125957	0.835335	2.72923	2.22704e-37
NM_030701	Niacr1	1.82955	12.0962	2.72492	1.13025e-61
NM_022721	Fzd5	2.5254	16.683	2.72378	3.02324e-88
NM_028603	Zbtb8a	2.79379	18.369	2.71694	5.3625e-73
NR_033450	Serpina3h	1.34432	8.82581	2.71477	5.65193e-55
NM_027482	5730508B09Rik	6.62985	43.5092	2.71425	1.18195e-81
NM_001163440	Mov10	17.7685	116.305	2.71051	7.77092e-97
NM_011852	Oas1g	20.6171	134.451	2.70516	2.69868e-95
NM_175118	Dusp28	0.973452	6.34578	2.70445	4.63734e-39
NM_008324	Ido1	1.15195	7.50094	2.70286	4.21387e-44
NM_025992	Herc6	25.3356	164.645	2.70012	2.5281e-97
NM_182806	Gpr18	3.40191	22.0949	2.69924	3.92501e-65
NM_181545	Slfn8	34.7185	224.705	2.69425	5.42098e-97
NM_009743	Bcl2l1	58.1521	375.285	2.69008	1.02031e-96
NM_028651	Tmtc4	1.10882	7.10553	2.67986	1.29627e-60
NM_001039701	Il1rn	27.3082	173.492	2.66746	3.28392e-94
NM_178893	Coro2a	45.7501	290.531	2.66684	1.65463e-95
NM_009404	Tnfsf9	16.5661	105.164	2.66632	3.08857e-86
NM_001040699	Mtmr7	0.16165	1.02496	2.66419	1.70033e-19
NM_145211	Oas1a	46.7663	296.074	2.66242	2.30667e-94
NM_009775	Tspo	97.8404	619.411	2.66239	2.77933e-94
NM_019671	Net1	23.9439	150.756	2.65448	9.2253e-94
NM_009627	Adm	2.61824	16.3791	2.64511	4.11395e-58
NM_021604	Agrn	7.08355	44.1086	2.63851	9.23484e-92
NM_023137	Ubd	1.10993	6.87334	2.63031	9.77219e-30
NM_009477	Upp1	0.406292	2.51086	2.62713	4.46503e-18
NR_038025	4933412E12Rik	2.65761	16.2813	2.61497	1.05715e-61
NM_001099624	Rapgef2	15.452	94.612	2.61423	1.58517e-91
NM_029499	Ms4a4c	89.1166	545.038	2.61259	6.69729e-92
NM_009728	Atp10a	3.25153	19.8673	2.61119	8.94941e-82
NM_178283	Asb13	3.97773	24.2868	2.61013	4.99046e-74
NM_126166	Tlr3	0.525592	3.20461	2.60803	7.76135e-46
NM_009396	Tnfaip2	50.3159	306.736	2.60791	9.57069e-92
NM_145968	Tagap	10.061	61.1633	2.60388	8.80119e-88
NM_027314	March5	23.8896	144.709	2.59869	1.6749e-90
NR_003507	Oas1b	5.65875	34.1703	2.59417	1.74025e-74
NM_011170	Prnp	18.3222	110.491	2.59225	4.85643e-88
NM_001024848	Apol7b	5.31836	32.0153	2.58969	5.54266e-76
NM_009890	Ch25h	3.98421	23.9773	2.58926	1.89806e-63
NM_177820	Apol10b	4.74783	28.4362	2.58236	1.5832e-72
NM_175219	C130026I21Rik	12.5161	74.7526	2.57833	4.1986e-85
NM_009277	Trim21	14.0723	83.8132	2.57431	7.70803e-87
NM_173370	Cds1	2.13271	12.6989	2.57391	3.59059e-70
NM_009251	Serpina3g	49.0399	291.49	2.57142	8.64984e-89
NM_007635	Ccng2	20.3126	120.485	2.5684	2.82598e-87
NM_027450	Glipr2	18.1367	107.421	2.56628	4.1071e-86
NM_013917	Pttg1	14.2585	84.4418	2.56613	3.15989e-84
NM_008319	Icam5	0.774652	4.54586	2.55283	3.40869e-44
NM_001164327	Gm4902	131.92	773.199	2.55118	4.72031e-88
NM_011076	Abcb1a	4.64397	26.9542	2.53707	3.2818e-82
NM_007870	Dnase1l3	49.8765	286.871	2.52397	1.55313e-86
NM_001164329	Gm6904	24.3241	139.359	2.51833	9.63005e-81
NM_011770	Ikzf2	0.351524	2.01134	2.51639	1.99002e-50
NM_011410	Slfn4	2.98338	16.9721	2.50813	2.2901e-71
NM_172729	Nod1	6.5066	36.9581	2.50591	2.63974e-81
NM_001083618	Ttll9	0.329519	1.86468	2.50025	3.1056e-25
NM_178909	Wdr92	16.3085	92.2467	2.49987	2.66155e-83
NM_026425	Naa20	39.8215	224.155	2.49287	2.16381e-82
NR_045813	4930599N23Rik	1.87293	10.5272	2.4906	1.5811e-34
NM_013674	Irf4	22.292	124.153	2.47752	4.2554e-83
NM_172295	Mab21l3	9.50245	52.6394	2.46977	6.72418e-80
NM_175397	Sp110	95.1394	526.96	2.46958	3.32918e-83
NM_181542	Slfn10-ps	7.44614	41.055	2.46298	2.46912e-78
NM_001083927	Tle3	35.8406	197.049	2.45889	1.45918e-82
NM_172893	Parp12	49.4861	271.866	2.4578	2.24265e-82
NM_001110337	Gprc5c	1.55235	8.50619	2.45402	4.10505e-59
NM_013864	Ndrg2	1.98314	10.8531	2.45219	2.11229e-52
NM_183162	BC006779	80.5705	439.113	2.44627	2.14101e-82
NM_024406	Fabp4	7.42681	40.4416	2.44498	3.87671e-54
NM_175668	Gpr4	10.5572	57.4713	2.44461	5.9457e-78
NM_026438	Ppa1	30.3635	165.265	2.44437	6.57912e-79
NM_177025	Cobll1	0.248841	1.35014	2.43962	4.55522e-28
NM_146578	Olfr1033	1.52037	8.24589	2.43921	5.36915e-57
NM_001199733	Daxx	47.6117	257.663	2.43609	7.62425e-81
NM_027009	Rfc3	6.40622	34.6288	2.4344	8.28707e-62
NM_009252	Serpina3n	0.584595	3.15659	2.43267	2.79056e-27
NM_011452	Serpinb9b	19.3167	104.192	2.43131	5.96515e-78
NM_028019	Rnf135	8.40171	45.245	2.42899	1.30772e-70
NM_029419	Apol7a	26.4732	141.511	2.41831	1.15654e-78
NM_001177843	Frmd4a	6.90131	36.8365	2.41619	8.99043e-78
NM_001134802	Apol7e	6.70791	35.7936	2.41575	6.43616e-69
NM_172689	Ddx58	40.7945	217.422	2.41405	6.27215e-80
NM_001033436	Atxn7l1	6.18876	32.8127	2.40652	5.07949e-69
NM_010818	Cd200	32.2548	170.896	2.40553	2.91668e-78
NM_008485	Lamc2	0.0870881	0.459789	2.39991	1.27994e-12
NM_001199940	Serpina3i	0.922852	4.86808	2.39907	1.44144e-35
NM_001205173	Iffo2	7.82383	41.2675	2.39905	1.25005e-76
NM_031374	Tex15	0.834253	4.39621	2.39767	2.1027e-58
NM_033608	Igsf9	1.89537	9.93458	2.38995	6.90686e-60
NM_010757	Mafk	11.8984	62.3497	2.38961	4.30917e-75
NM_001033136	Fam82a2	4.09966	21.4664	2.38848	6.64817e-62
NM_001145034	Gm13889	0.87486	4.57307	2.38583	7.76306e-25
NM_019564	Htra1	0.755691	3.9479	2.38506	2.53245e-30
NM_001130177	Tnnt2	1.55828	8.12517	2.38231	6.79202e-33
NM_011409	Slfn3	4.09895	21.3338	2.37978	2.07666e-58
NM_172845	Adamts4	0.2101	1.0923	2.37793	9.4989e-19
NM_198862	Nlgn2	2.96863	15.4281	2.37767	8.31998e-67
NM_001013365	Osm	1.86792	9.65513	2.3698	1.93185e-45
NM_029495	Epsti1	37.25	192.516	2.36966	5.54266e-76
NM_019418	Tnfsf14	0.377234	1.94867	2.36863	2.44353e-17
NM_008352	Il12b	72.046	372.046	2.36849	6.43413e-77
NM_001139520	Samhd1	164.034	845.387	2.36562	1.53274e-77
NM_001164202	Gm8369	0.769938	3.96802	2.36539	5.42911e-23
NM_001161798	Mthfr	19.484	99.9188	2.35846	3.84843e-76
NM_030887	Jdp2	74.4144	381.16	2.35674	4.45867e-76
NR_027710	Ppargc1a	0.278547	1.42631	2.35617	4.00926e-32
NM_026393	Nmral1	6.67337	34.1236	2.35425	1.18256e-57
NM_025478	Isoc1	9.17849	46.9213	2.3539	2.23703e-71
NM_001164289	Gm6907	33.1664	168.582	2.34565	5.90307e-74
NM_010612	Kdr	3.16286	16.0649	2.3446	2.20311e-66
NM_023141	Tor3a	32.2397	163.575	2.34304	4.31502e-75
NM_001201367	Tmem200b	4.48023	22.7142	2.34191	1.49254e-53
NM_001035532	Akap2	25.0794	125.942	2.32818	9.84693e-75
NM_001130476	Tpst1	10.3533	51.9542	2.32714	9.96249e-67
NM_027209	Ms4a6b	34.4721	172.932	2.3267	4.3192e-73
NM_133838	Ehd4	18.6117	93.295	2.32559	3.30995e-73
NM_198095	Bst2	114.87	574.674	2.32273	1.17367e-73
NM_001122820	Ap3m2	4.27782	21.3548	2.3196	1.00498e-63
NM_008390	Irf1	106.882	531.544	2.31417	4.00811e-74
NR_030699	A630072M18Rik	0.684885	3.40339	2.31298	6.72199e-44
NM_001040026	Sco1	2.09024	10.345	2.30716	2.46432e-57
NR_033577	Gm8221	63.649	314.289	2.30388	6.87113e-74
NM_133983	Cd276	0.208594	1.02917	2.30236	2.45198e-15
NM_175391	Apol7c	451.929	2227.9	2.30152	7.27597e-74
NM_001162925	Nudt17	7.00423	34.4091	2.29647	2.12337e-57
NM_001081110	Cd8a	7.49295	36.7887	2.29565	5.03539e-68
NM_024472	Gltpd1	6.07541	29.8067	2.29457	3.72982e-63
NM_028287	Zufsp	17.1167	83.789	2.29135	4.73937e-70
NM_027581	Lrrc63	0.363158	1.77206	2.2865	3.56877e-19
NM_173434	9930111J21Rik2	18.7519	91.3359	2.28414	5.69288e-70
NM_010851	Myd88	39.8325	193.932	2.28353	3.86417e-71
NM_009538	Plagl1	3.99548	19.3754	2.27777	1.99897e-66
NM_001141949	Nmi	34.8221	168.674	2.27616	1.12947e-69
NM_028595	Ms4a6c	44.7636	216.344	2.27293	1.12901e-70
NM_013685	Tcf4	6.35993	30.7299	2.27255	1.86038e-69
NM_010370	Gzma	0.226992	1.09631	2.27079	2.07369e-05
NM_026913	Mitd1	9.38968	45.2622	2.26914	1.91423e-58
NM_008756	Ocln	0.505139	2.4334	2.26808	1.75844e-27
NM_001177352	Myc	3.19231	15.3607	2.26654	2.67274e-53
NM_001114679	9930111J21Rik1	31.9878	153.737	2.26488	9.15433e-71
NM_026386	Snx2	57.0757	273.551	2.26086	1.87115e-70
NM_021893	Cd274	90.0277	431.215	2.25997	3.46731e-71
NM_001170884	Trim43b	1.16357	5.56841	2.25863	1.08159e-35
NM_008326	Irgm1	96.8517	460.777	2.25022	2.06575e-70
NM_001024721	BC094916	27.4551	130.446	2.2483	3.65764e-67
NM_011636	Plscr1	33.8377	160.475	2.24564	6.71715e-69
NM_022995	Pmepa1	5.37349	25.4135	2.24165	3.50332e-65
NM_133211	Tlr7	8.83933	41.759	2.24007	1.87255e-66
NM_009767	Chic1	0.227531	1.0724	2.23657	2.78017e-27
NM_028901	Myo18b	0.16233	0.764176	2.23481	1.38948e-23
NM_013918	Usp25	59.3293	278.073	2.22864	2.6712e-69
NM_019437	Rfk	16.7209	78.2925	2.22721	1.63096e-66
NR_040273	9330179D12Rik	0.544377	2.54936	2.22714	3.64398e-15
NM_026407	Tmem39a	20.1016	93.7826	2.22201	4.2951e-67
NM_001033339	Mmp25	43.656	202.901	2.21652	3.31577e-68
NM_028523	Dcbld2	0.532574	2.47272	2.21498	1.07262e-38
NM_013640	Psmb10	51.3543	237.939	2.21203	8.31998e-67
NM_177660	Zbtb10	8.76632	40.5648	2.21018	1.03725e-66
NM_009855	Cd80	80.3791	371.171	2.20719	1.30872e-67
NM_008466	Kpna3	38.2523	176.402	2.20525	1.21246e-67
NM_001037713	Xaf1	24.8216	114.238	2.20237	2.9784e-66
NM_178892	Tiparp	8.51801	39.1461	2.20027	1.79776e-64
NM_145820	Veph1	0.226476	1.03773	2.19581	2.0204e-20
NM_028341	Ttc39c	3.87104	17.7121	2.19392	3.29862e-52
NM_008990	Pvrl2	4.87336	22.0838	2.17998	1.57221e-55
NM_027402	Fndc5	1.47059	6.65759	2.17855	1.69716e-39
NM_144532	Cabp4	0.725755	3.27264	2.17269	1.01668e-18
NM_177358	Zfp945	0.776099	3.49894	2.17256	1.91026e-43
NM_145827	Nlrp3	2.04249	9.16448	2.1657	1.79178e-49
NM_172612	Rnd1	6.44809	28.9163	2.16493	2.29702e-55
NM_001177351	AW112010	63.844	286.115	2.16397	1.70482e-63
NM_001024624	Cdkl5	1.64294	7.35986	2.16336	1.6249e-43
NM_016919	Col5a3	0.773402	3.45219	2.15817	2.25222e-41
NM_025821	Carhsp1	11.1389	49.7135	2.15802	9.58976e-62
NM_028044	Cnn3	4.28781	19.0601	2.15222	2.39122e-49
NM_001243051	Atp6v0a1	8.62531	38.3082	2.151	1.09828e-61
NM_013820	Hk2	7.13789	31.6435	2.14833	5.66189e-62
NM_172133	Adap2	21.6412	95.017	2.1344	8.86369e-61
NM_001146100	Hk1	13.2968	58.1365	2.12837	8.01275e-62
NM_172784	Lrp11	0.753734	3.2923	2.12688	1.17441e-30
NM_010233	Fn1	0.166009	0.723867	2.1243	3.0254e-21
NM_001033439	Lrch1	9.19695	39.9819	2.12011	9.75237e-61
NM_010090	Dusp2	118.226	512.593	2.11626	7.3481e-63
NM_199146	Trim30d	55.5292	240.551	2.11502	7.47857e-63
NM_027490	Dcp2	11.2402	48.687	2.11487	4.17071e-62
NM_011345	Sele	0.320289	1.38746	2.11476	3.71813e-16
NM_147155	Tagap1	6.10009	26.4168	2.11454	5.5586e-53
NR_030671	AW011738	3.15484	13.6508	2.11332	1.03212e-47
NR_040453	Gm17757	6.54997	28.2754	2.10998	1.04116e-58
NR_040456	Gm18853	6.53644	28.217	2.10998	1.04116e-58
NM_001008233	Plekhn1	4.46895	19.268	2.10818	6.15764e-49
NM_183221	Fat4	0.059016	0.254345	2.10738	3.11891e-16
NM_020282	Nqo2	0.53627	2.30981	2.10664	2.20765e-27
NM_009137	Ccl22	530.727	2283.51	2.10521	7.87643e-63
NM_008029	Flt4	0.606995	2.61173	2.10519	4.01795e-35
NM_001114665	Fnbp1l	9.16567	39.2446	2.09818	6.90686e-60
NM_029509	Gbp8	3.55814	15.1467	2.08978	9.12826e-47
NM_008558	Max	24.7403	105.199	2.08819	2.17245e-59
NM_138952	Ripk2	17.7288	75.3366	2.08725	3.69516e-58
NM_001114664	Iqsec2	0.427167	1.81404	2.08625	2.34153e-29
NM_007984	Fscn1	598.105	2536.9	2.08459	9.07327e-62
NM_001101475	F830016B08Rik	0.310015	1.31108	2.08013	1.32914e-16
NM_172668	Lrp4	0.655385	2.75426	2.07121	1.3741e-39
NM_013803	Casr	0.178092	0.74787	2.06989	8.34655e-14
NM_010751	Mxd1	88.6547	371.81	2.0683	1.20549e-60
NM_172508	Dse	7.73558	32.4268	2.0676	5.15431e-57
NM_028810	Rnd3	3.33541	13.974	2.06679	1.44033e-46
NM_021301	Slc15a2	1.56305	6.54696	2.06643	9.56416e-42
NM_153159	Zc3h12a	14.8146	62.0494	2.06639	9.52829e-58
NM_009936	Col9a3	0.359143	1.499	2.06116	3.49763e-16
NM_015743	Nr4a3	175.552	731.107	2.05818	5.12144e-60
NM_134000	Traf3ip2	1.59185	6.62898	2.05804	5.18645e-37
NM_001033207	Nlrc5	43.3551	180.397	2.0569	6.57345e-60
NM_007498	Atf3	30.3266	126.091	2.05581	4.1455e-58
NM_029077	Trim14	21.724	90.3093	2.05558	3.37883e-56
NM_009099	Trim30a	103.321	428.939	2.05364	7.72495e-60
NM_001080926	Lrp8	12.3543	51.263	2.0529	1.14021e-58
NM_001081166	Phf21b	0.25505	1.05375	2.04645	3.14608e-15
NM_028451	Larp1	40.7101	168.101	2.04587	2.86909e-59
NM_008361	Il1b	72.5355	297.085	2.03411	9.01908e-58
NM_023116	Cacnb2	0.182011	0.745011	2.03293	5.71668e-12
NM_001167983	Sipa1l1	13.4618	54.9904	2.03031	1.14197e-57
NM_144830	Tmem106a	26.7661	109.239	2.029	9.26341e-57
NM_008827	Pgf	0.252429	1.0274	2.02449	2.26346e-07
NM_027514	Pvr	24.9863	101.632	2.02415	8.32566e-57
NM_001042558	Apaf1	29.659	120.295	2.02003	1.02687e-57
NR_002860	A130040M12Rik	0.905706	3.67268	2.01964	3.80054e-29
NM_175026	Pyhin1	121.172	490.402	2.01691	6.46693e-58
NM_001039530	Parp14	113.805	459.165	2.01245	7.81445e-58
NM_030150	Dhx58	73.9089	297.789	2.01047	3.76056e-57
NM_001033385	D630037F22Rik	1.4261	5.74582	2.01041	5.43466e-45
NM_172417	2310042D19Rik	0.219481	0.882573	2.00736	2.98091e-13
NM_007553	Bmp2	0.939831	3.77328	2.00525	9.59503e-26
NM_012015	H2afy	79.7561	319.792	2.00347	1.10113e-56
NM_007625	Cbx4	5.1392	20.5866	2.00208	8.27874e-53
NM_010738	Ly6a	18.0201	72.0591	1.99956	9.48776e-48
NM_016861	Pdlim1	1.55866	6.23047	1.99894	1.61719e-25
NM_175256	Heg1	2.68738	10.7337	1.99786	2.06303e-46
NM_001167693	Gpr19	0.647756	2.58668	1.99742	5.00052e-18
NM_011163	Eif2ak2	45.8768	182.809	1.9945	2.16823e-56
NM_013885	Clic4	277.876	1105.46	1.99213	8.16507e-57
NM_029662	Mfsd2a	3.07948	12.2148	1.98785	5.04441e-39
NM_001081981	Nfix	3.3954	13.4369	1.98453	2.33608e-45
NM_031376	Pik3ap1	50.7629	200.881	1.98449	1.52702e-55
NM_008689	Nfkb1	107.395	423.614	1.97983	5.46332e-56
NM_028943	Sgms2	0.52563	2.07302	1.97955	1.50628e-28
NM_001004174	AA467197	21.357	84.1381	1.97803	4.39058e-46
NM_013531	Gnb4	20.8533	82.1426	1.97785	6.00469e-54
NM_013605	Muc1	0.321268	1.26449	1.9764	3.32407e-11
NM_207680	Bcl2l11	61.6245	242.329	1.97539	1.25074e-55
NM_023258	Pycard	1.36683	5.37064	1.97418	9.34323e-28
NM_001163470	Trafd1	129.055	506.895	1.9737	1.4823e-55
NM_001162533	1700029G01Rik	1.75465	6.88948	1.97316	7.29523e-32
NM_026667	Fam114a1	4.18005	16.3928	1.97145	6.8688e-45
NR_040708	E130102H24Rik	1.67735	6.57163	1.9699	1.0529e-16
NM_001145859	Sh3bp2	12.7708	50.025	1.96979	1.55098e-52
NM_001252438	D16Ertd472e	1.31583	5.15254	1.96928	1.16658e-40
NM_133919	Aff1	13.5378	52.9744	1.9683	1.57402e-54
NM_001025313	Tapbp	166.477	651.213	1.9678	2.25542e-55
NM_010317	Gng4	11.9519	46.5501	1.96154	8.02319e-52
NM_053262	Hsd17b11	78.4471	304.264	1.95553	4.76997e-54
NM_001081336	Dgkh	2.25066	8.72693	1.95511	3.81515e-41
NM_016679	Keap1	17.3437	67.2424	1.95495	2.45835e-53
NM_007746	Map3k8	15.3127	59.2209	1.95137	1.45819e-51
NM_001141977	Tpx2	8.69636	33.5926	1.94965	1.92979e-51
NM_144875	Rab7l1	15.0462	58.0887	1.94885	1.03325e-46
NM_011408	Slfn2	240.944	930.072	1.94864	2.43459e-54
NM_029508	Pcgf5	48.2111	186.033	1.94812	6.9882e-53
NM_008608	Mmp14	6.2137	23.8987	1.9434	9.13437e-46
NM_026689	Mul1	4.93266	18.9532	1.94199	1.38092e-46
NM_011171	Procr	116.163	446.238	1.94166	1.4579e-53
NM_023248	Sbds	47.8345	183.64	1.94075	1.84605e-52
NM_001002268	Gpr126	6.85287	26.3003	1.9403	1.96015e-51
NM_016695	Mpp2	0.201947	0.774396	1.93884	4.11245e-12
NM_010745	Ly86	44.2635	169.531	1.93735	2.92607e-51
NM_001170433	Ppfibp1	13.0739	49.9158	1.9328	7.26461e-52
NM_010531	Il18bp	6.08761	23.2229	1.93158	1.14919e-39
NM_001033342	Cdc42bpg	2.05953	7.85315	1.93094	4.26438e-43
NM_026827	Tmem219	12.0539	45.8262	1.92665	3.38426e-42
NM_013825	Ly75	78.3357	297.253	1.92395	4.45916e-53
NM_020498	Ly6i	1.36787	5.18054	1.92099	2.2865e-15
NM_027769	Cpne3	18.1413	68.6948	1.92092	5.35667e-52
NM_027878	Dram1	4.15573	15.6931	1.91694	5.88129e-42
NM_026240	Gramd3	23.4778	88.589	1.91583	6.17827e-51
NR_045554	Fut8	9.76871	36.8291	1.9146	3.37966e-49
NM_012056	Fkbp9	0.612733	2.30773	1.91303	4.30898e-20
NM_028270	Aldh1b1	6.97113	26.2377	1.91216	2.56366e-44
NM_023738	Uba7	34.5198	129.866	1.91153	1.33639e-51
NM_001172205	Arid5a	3.9552	14.8294	1.90663	2.69834e-47
NR_046286	H2-T10	13.171	49.3381	1.90533	3.02953e-49
NM_030259	Rilpl2	35.0244	131.164	1.90494	1.22934e-49
NM_001024145	Pla2g4f	3.02307	11.2952	1.9016	2.23726e-39
NM_178931	Tnfrsf14	8.49585	31.7168	1.90039	4.71925e-37
NM_021788	Sap30	28.4738	106.215	1.89927	1.50353e-48
NM_001081029	4930420K17Rik	23.3214	86.8536	1.89692	6.2633e-47
NM_027320	Ifi35	102.092	380.065	1.89638	4.36837e-51
NM_001243039	Gm4070	61.7292	229.712	1.8958	9.6787e-52
NM_029000	Gvin1	61.7087	229.636	1.8958	9.6787e-52
NM_146142	Tdrd7	35.5411	132.17	1.89484	6.58269e-51
NM_177243	Slc26a9	0.108808	0.404067	1.89228	2.35769e-06
NM_010397	H2-T22	61.6306	228.619	1.89123	1.41407e-50
NM_015811	Rgs1	338.706	1256.16	1.89091	1.93127e-51
NM_009807	Casp1	25.2308	93.5365	1.89034	1.6494e-48
NM_010399	H2-T9	64.0317	237.224	1.88939	1.90267e-50
NM_001111099	Cdkn1a	169.617	626.689	1.88546	4.60113e-51
NM_011941	Mapkbp1	3.00438	11.0839	1.88331	8.45851e-46
NM_153287	Csrnp1	44.6451	164.316	1.8799	3.40698e-50
NM_019952	Clcf1	12.8829	47.3966	1.87931	1.72013e-39
NR_030720	Gm8989	15.7418	57.9026	1.87902	1.49886e-47
NM_009037	Rcn1	3.07842	11.321	1.87872	2.00068e-38
NM_029741	Ppfia3	0.404881	1.48601	1.87577	6.56113e-20
NM_001164311	Loxl4	0.293271	1.07548	1.87454	2.24321e-17
NM_174992	Smagp	6.87958	25.2253	1.87445	2.09669e-36
NM_001033196	Znfx1	68.7506	251.857	1.87316	1.40949e-50
NM_007496	Zfhx3	0.890226	3.23958	1.86355	1.88968e-41
NM_010406	Hc	1.04127	3.78909	1.86347	1.48769e-32
NM_026708	Tlcd1	1.38222	5.01973	1.8605	1.87367e-18
NM_027869	Pnpt1	10.9292	39.4309	1.85113	9.13437e-46
NM_173386	E330016A19Rik	4.44565	16.0386	1.85107	2.84862e-42
NM_001025599	Trim26	23.2661	83.9151	1.85069	4.63297e-48
NM_009423	Traf4	1.56065	5.62742	1.85028	6.83427e-30
NM_009156	Sepw1	141.225	509.131	1.85004	1.94936e-48
NM_009674	Anxa7	79.1277	285.255	1.84999	3.81952e-49
NM_001160378	Fam46a	7.5485	27.2057	1.84964	9.25732e-47
NM_010807	Marcksl1	623.502	2240.21	1.84517	2.5896e-49
NM_011803	Klf6	214.314	769.032	1.84331	3.29097e-49
NM_033541	Oas1c	2.28594	8.20261	1.84326	7.69447e-31
NM_133914	Rasa4	73.038	262.032	1.84302	9.57475e-49
NM_172142	Nfkbid	25.9246	92.9549	1.8422	5.68e-47
NM_001045529	Morc3	18.1405	65.006	1.84135	1.23613e-47
NM_001039050	Pkib	17.2629	61.8553	1.84122	5.77461e-48
NM_028263	Fgfbp3	7.74314	27.6906	1.83839	8.1153e-40
NM_001081260	Tnks1bp1	5.63091	20.1345	1.83823	1.79452e-45
NM_207653	Cflar	73.2039	261.465	1.83663	9.04322e-49
NM_016813	Nxf1	55.8405	199.334	1.8358	5.25021e-48
NM_023324	Peli1	41.0263	145.977	1.83112	6.98874e-48
NM_023386	Rtp4	56.7	201.728	1.83098	2.29347e-47
NM_011150	Lgals3bp	76.4104	271.837	1.8309	5.47774e-48
NM_133809	Kmo	7.37653	26.2023	1.82867	1.76124e-41
NM_008320	Irf8	35.3201	125.429	1.82831	2.22685e-47
NM_001122675	Zcchc2	12.4337	44.1494	1.82813	4.00551e-47
NM_172572	Rhbdf2	9.5678	33.8925	1.8247	2.98739e-45
NM_133825	D1Ertd622e	18.607	65.8675	1.82372	4.901e-46
NM_001031621	Abca17	0.28245	0.99922	1.82267	1.05583e-15
NR_030719	Gm8979	22.7185	80.3301	1.82207	9.73573e-47
NM_175687	A230050P20Rik	5.44319	19.2281	1.82067	7.26071e-36
NM_008364	Il1rap	0.688532	2.4317	1.82031	4.47477e-24
NM_001113401	Eaf2	1.04351	3.68038	1.8183	1.58654e-18
NM_019835	B4galt5	30.0271	105.697	1.8156	5.15191e-47
NM_001205339	Psat1	3.85917	13.5469	1.81158	3.66338e-35
NM_027890	Susd2	0.445904	1.56221	1.80864	4.18986e-15
NM_133191	Eps8l2	5.72013	19.9917	1.80527	3.99587e-40
NM_199012	Fchsd2	19.3843	67.5785	1.80167	6.69902e-46
NM_029250	Etnk1	74.8311	260.584	1.80004	5.65217e-47
NM_026960	Gsdmd	35.5849	123.867	1.79946	2.55139e-45
NM_011157	Srgn	432.847	1497.02	1.79016	1.87525e-46
NM_172967	4930503L19Rik	4.08453	14.1252	1.79001	8.0496e-35
NM_016979	Prkx	18.9322	65.4615	1.7898	8.69817e-45
NM_001112705	Tlk2	14.9409	51.6038	1.7882	3.33697e-45
NM_001173460	Sirpb1b	0.946285	3.26694	1.78745	1.11413e-14
NM_021547	Stard3	15.6903	54.155	1.78722	4.1843e-43
NM_181402	Parp11	8.37279	28.8204	1.7833	9.14331e-43
NM_011350	Sema4f	4.71987	16.2257	1.78145	1.23251e-39
NM_172843	Tor1aip2	32.1916	110.663	1.78141	1.07475e-45
NM_010127	Pou6f1	1.04057	3.57401	1.78013	1.26045e-27
NM_009256	Serpinb9	248.35	847.601	1.77101	1.07203e-45
NM_028807	1200009I06Rik	1.1697	3.99041	1.77034	9.15414e-24
NM_001033264	Gls2	0.779061	2.65245	1.76741	4.21064e-17
NM_001013371	Dtx3l	62.5598	212.977	1.76739	2.69886e-45
NM_177290	Itgb8	7.19969	24.461	1.76447	1.35592e-40
NM_019804	B4galt4	3.12751	10.6203	1.7637	2.31239e-31
NM_008477	Ktn1	31.6754	107.423	1.76186	1.46026e-44
NM_001048207	Gypc	80.9125	273.729	1.75831	1.47547e-44
NM_028794	Nudt9	86.9449	294.087	1.75807	3.38149e-44
NM_001081216	Phip	16.914	57.1141	1.75563	1.89621e-44
NM_009397	Tnfaip3	90.445	305.39	1.75554	8.37628e-45
NM_175515	Intu	0.431184	1.45375	1.75333	9.92062e-21
NM_008621	Mpp1	9.32315	31.4304	1.75326	3.2737e-40
NM_019703	Pfkp	21.2986	71.66	1.75041	1.80214e-43
NR_030547	Mir147	32.8634	110.474	1.74907	5.0329e-20
NM_009704	Areg	0.554105	1.86253	1.74873	4.54858e-08
NM_001204910	AI607873	114.787	384.935	1.74565	2.45458e-44
NM_183031	Gpr183	86.0027	288.368	1.74546	3.72773e-44
NM_025951	Pi4k2b	7.66521	25.7001	1.74537	4.61634e-40
NM_009643	Ahnak	33.1371	111.045	1.74462	2.18033e-44
NM_009655	Alcam	41.2148	137.872	1.74209	6.94988e-44
NM_001014996	Cenpj	2.33746	7.81836	1.7419	1.30568e-33
NM_001081270	Dscaml1	0.413455	1.38243	1.74133	9.8854e-21
NR_040296	Gm19434	0.404357	1.3513	1.74045	4.76299e-11
NM_199018	Stard8	0.793425	2.64603	1.73761	3.02745e-24
NM_001081441	Wdr86	4.91895	16.3643	1.73411	3.80305e-32
NM_133954	AA960436	18.1423	60.2668	1.732	1.67756e-40
NM_175401	Fbxw17	10.5535	34.9601	1.72798	2.80242e-37
NM_199016	Enpp4	2.62263	8.68757	1.72792	2.1993e-34
NM_001008550	Zfyve26	8.65756	28.6159	1.72478	3.26488e-42
NM_145630	Pdk3	16.5561	54.6518	1.7229	3.35354e-40
NM_181748	O3far1	5.31796	17.5352	1.72128	4.71298e-30
NM_139061	Vps54	10.2729	33.8572	1.72062	4.18329e-41
NM_001081024	Setdb2	17.1984	56.5843	1.71812	3.75954e-41
NM_007832	Dck	20.9602	68.9418	1.71773	1.60128e-41
NM_001167593	Gm4934	0.744334	2.44757	1.71727	2.48059e-21
NM_001081279	Mfhas1	12.2128	40.1422	1.71672	8.63404e-42
NM_175443	Etnk2	0.762447	2.50381	1.7153	2.99232e-15
NM_020005	Kat2b	6.74579	22.1391	1.71453	1.17991e-39
NM_145148	Frmd4b	4.97298	16.2829	1.71116	1.07212e-38
NM_198600	Papd7	10.58	34.5944	1.70919	2.88303e-40
NM_019636	Tbc1d1	40.5204	132.39	1.70807	2.47602e-42
NR_045794	Gm16907	0.525115	1.70692	1.70055	2.60565e-13
NM_001038998	Ccdc23	10.4505	33.9003	1.69771	2.24746e-30
NM_023220	2010106G01Rik	54.8579	177.904	1.69732	5.48974e-42
NM_001136079	Ptger4	44.2844	143.576	1.69694	2.0092e-41
NM_172751	Arhgef10	0.242274	0.784507	1.695	2.65369e-12
NM_030253	Parp9	75.7963	245.346	1.69461	8.27364e-42
NM_001081746	Gm7609	20.576	66.5513	1.6935	6.81758e-39
NM_001163643	Map3k12	0.569957	1.83926	1.69014	1.44529e-20
NM_008506	Mycl1	6.01265	19.4008	1.69003	4.71472e-37
NM_001080743	Grk4	2.98754	9.6219	1.68734	3.43811e-31
NM_008207	H2-T24	11.4698	36.8942	1.68555	1.41325e-37
NM_008986	Ptrf	2.78649	8.96219	1.68538	1.53808e-30
NM_016972	Slc7a8	6.32818	20.3481	1.68503	1.25369e-37
NM_007535	Bcl2a1c	29.6569	95.3336	1.6846	2.76615e-33
NM_134015	Fbxw11	39.0884	125.358	1.68123	6.81733e-41
NR_030772	Zfp821	2.43507	7.80355	1.68013	2.39645e-25
NM_027642	Phf6	10.0628	32.2284	1.6793	5.13125e-39
NM_011916	Xrn1	14.2688	45.6727	1.67847	4.66341e-40
NM_031373	Ogfr	66.516	212.745	1.67735	1.08182e-40
NM_019963	Stat2	82.6555	263.827	1.67441	5.37327e-41
NM_024434	Lap3	8.45956	26.9915	1.67384	3.81279e-35
NM_153800	Arhgap22	47.4597	151.375	1.67335	2.4466e-40
NR_046233	Rn45s	798.123	2541.63	1.67107	3.86862e-41
NM_178698	Pigv	3.71701	11.829	1.6701	2.10291e-31
NM_008417	Kcna2	0.45891	1.45565	1.66535	4.83849e-25
NM_001243065	Cct3	163.395	517.545	1.66332	1.87874e-40
NM_133255	Hook2	6.69251	21.1806	1.66211	3.9488e-34
NM_008315	Htr7	10.2562	32.396	1.65932	3.0265e-37
NM_016866	Stk39	18.07	57.0378	1.65832	1.07748e-38
NM_011530	Tap2	93.1233	293.824	1.65774	4.61634e-40
NM_178607	Rnf24	8.59219	27.1049	1.65745	2.99786e-38
NM_011637	Trex1	172.731	541.453	1.64831	1.6215e-39
NM_021349	Tnfrsf13b	1.64902	5.16114	1.64592	4.13684e-11
NR_045009	Gm15987	5.25946	16.4428	1.64444	3.76067e-25
NM_177363	Tarm1	1.08674	3.39568	1.64351	9.78684e-10
NR_015491	A630089N07Rik	5.61671	17.5443	1.64319	4.60102e-31
NM_153150	Slc25a1	34.22	106.887	1.64318	5.52688e-38
NM_001111121	Ccdc6	25.8562	80.7425	1.64282	4.32165e-39
NM_008245	Hhex	3.28399	10.2371	1.64026	3.77271e-25
NM_181409	Mtmr11	0.535235	1.66774	1.63952	1.86452e-12
NM_013673	Sp100	137.24	427.373	1.63879	2.56079e-39
NR_003967	Gm4759	4.48569	13.9589	1.63777	7.95819e-32
NM_008842	Pim1	195.263	607.355	1.63712	2.70073e-39
NM_020260	Arhgap31	11.5662	35.9625	1.63657	2.34295e-38
NM_001145820	Gpd2	22.9162	71.2512	1.63654	9.54504e-39
NM_010135	Enah	0.43983	1.36749	1.6364	2.94072e-14
NM_001003950	Rab3ip	3.72471	11.5787	1.63625	1.31518e-29
NM_001097644	Ccnyl1	9.66924	29.9743	1.63225	1.01959e-35
NM_172621	Clic5	0.250307	0.774875	1.63013	4.00406e-12
NM_001164314	Wars	17.4523	54.0091	1.62978	4.16697e-37
NM_025910	Mina	23.7317	73.3173	1.62733	4.57147e-37
NM_001039080	Rbms2	1.88877	5.831	1.62628	2.89915e-29
NM_026036	Cmtm6	22.7175	69.8829	1.62113	1.79989e-37
NM_001163284	Zbtb5	3.27476	10.0656	1.61997	9.40746e-33
NM_001110320	Cd72	10.3557	31.807	1.61891	8.00328e-32
NM_013585	Psmb9	151.203	464.109	1.61798	7.38756e-38
NM_017373	Nfil3	11.7915	36.1608	1.61667	2.14649e-34
NM_011488	Stat5a	117.203	359.304	1.6162	1.9192e-38
NM_028349	Sass6	3.40853	10.4334	1.61398	3.40454e-31
NM_134063	BC016423	9.94371	30.3832	1.61141	3.69323e-37
NM_145391	Tapbpl	43.3521	131.864	1.60488	5.62047e-37
NM_173413	Rab8b	147.283	447.614	1.60367	5.65194e-38
NM_198294	Tanc1	1.14086	3.4648	1.60263	1.67353e-27
NM_001039156	Triobp	15.0412	45.4853	1.59648	7.89148e-37
NM_010591	Jun	50.2674	151.59	1.59248	5.83712e-37
NM_018807	Plagl2	16.2073	48.7749	1.58949	2.82058e-36
NM_025286	Slc31a2	6.76801	20.3579	1.58877	3.00586e-29
NM_013564	Insl3	1.34512	4.04489	1.58813	2.87947e-07
NM_013683	Tap1	136.721	410.56	1.58636	4.23509e-37
NM_001162365	Ptk2b	15.393	46.0963	1.58237	1.7552e-35
NM_016923	Ly96	9.91199	29.6449	1.5805	1.45479e-23
NM_145840	Rgs9bp	0.46732	1.3974	1.5802	1.89877e-17
NM_001077495	Pik3r1	49.9262	149.185	1.57924	9.55472e-37
NM_008580	Map3k5	13.7651	41.1318	1.57923	1.27437e-35
NM_008420	Kcnb1	0.0916453	0.27365	1.57801	5.87005e-09
NM_013520	Flt3l	1.53319	4.57263	1.57637	3.43397e-12
NM_001164682	Mpp4	0.876626	2.61423	1.57628	4.66739e-16
NM_007602	Capn5	0.357431	1.06318	1.57253	9.33722e-12
NM_029933	Bcl9	16.123	47.9506	1.57242	2.40449e-35
NR_028146	Stoml1	7.46998	22.2114	1.57211	1.92651e-30
NM_009630	Adora2a	61.8445	183.768	1.57117	5.12031e-36
NM_001113238	Fcrl5	0.297171	0.882994	1.57087	3.93317e-07
NM_178644	Oaf	17.8061	52.8901	1.57063	2.95116e-34
NM_145619	Parp3	12.2497	36.3441	1.56897	1.77828e-33
NM_138606	Pim2	1.75405	5.20295	1.56859	9.69458e-19
NM_172380	Poglut1	35.7758	105.824	1.56461	2.69489e-35
NM_023835	Trim12a	31.8236	94.1151	1.56432	2.82215e-34
NM_175523	Ppm1k	6.32861	18.7143	1.56418	1.60838e-33
NM_178593	Rcsd1	75.7243	223.466	1.56123	9.66402e-36
NM_008102	Gch1	12.8017	37.7782	1.56122	2.06224e-33
NM_001164036	Ly6e	92.7709	273.187	1.55814	1.23819e-35
NR_001461	Kcnq1ot1	0.498898	1.46805	1.55708	1.21481e-33
NM_028381	Ccdc94	7.53562	22.1519	1.55562	1.15926e-26
NM_028785	Dock8	30.9723	91.0457	1.55561	1.3729e-35
NM_008348	Il10ra	66.3628	194.952	1.55467	1.57017e-35
NM_001164081	Timeless	3.14962	9.25211	1.55459	8.17435e-29
NM_008391	Irf2	42.372	124.414	1.55396	5.89623e-35
NM_001081020	Adamts6	0.323256	0.94914	1.55382	2.00393e-11
NM_001170743	Wdr59	3.0221	8.83513	1.54769	3.82018e-29
NM_007585	Anxa2	775.031	2263.72	1.54637	1.54822e-35
NM_024436	Rab22a	28.6174	83.5849	1.54634	9.48522e-34
NM_029626	Glt8d1	2.33322	6.80718	1.5447	3.79054e-22
NM_008369	Il3ra	7.81633	22.789	1.54376	7.73394e-27
NM_145931	Zc3h7a	38.1711	111.135	1.54176	1.03202e-34
NM_001160256	Smg7	22.5516	65.6101	1.54069	1.38426e-34
NM_019786	Tbk1	19.5654	56.8921	1.53992	1.26974e-33
NM_080456	Mrps6	24.9997	72.6926	1.53988	5.73644e-30
NM_016677	Hpcal1	16.216	47.1036	1.53841	1.80159e-31
NM_010101	S1pr3	0.303742	0.88215	1.53804	3.77609e-10
NM_172608	Tmem184b	36.675	106.425	1.53697	2.21134e-34
NM_001045526	A430084P05Rik	1.37575	3.99022	1.53612	1.63154e-10
NM_172659	Slc2a6	47.6507	138.087	1.53501	3.99592e-34
NM_146042	Rnf144b	1.16933	3.38812	1.53476	3.26865e-21
NM_001199043	Lgals8	16.0815	46.5427	1.53315	5.91163e-33
NM_013743	Pdk4	0.441056	1.27638	1.5329	7.29071e-11
NM_029612	Slamf9	1.59568	4.61367	1.53164	3.62455e-12
NM_001146318	Cnp	18.2113	52.6275	1.53098	8.43209e-33
NM_146102	Afap1l2	0.343165	0.990748	1.52948	4.86218e-10
NM_019501	Pdss1	1.019	2.93739	1.52727	1.99863e-11
NM_207231	Arl5c	135.996	391.741	1.52633	2.75804e-34
NM_007534	Bcl2a1b	626.999	1804.85	1.52534	1.61412e-34
NM_172518	Fbxo42	6.13498	17.6187	1.52197	7.06303e-32
NM_173780	Klf8	7.4172	21.2868	1.521	1.36539e-31
NM_177091	Fndc7	0.538305	1.54404	1.52015	2.91089e-15
NM_178598	Tagln2	684.046	1961.97	1.52014	2.08146e-34
NM_013727	Azi2	10.3128	29.5653	1.51946	9.84067e-32
NM_177941	Ece2	0.797238	2.28525	1.5192	3.46896e-15
NM_001033405	Treml2	0.476608	1.3657	1.51868	3.84531e-13
NM_133757	Pgs1	11.1476	31.9354	1.51841	1.01471e-30
NM_177910	Gmppb	14.0694	40.2482	1.51636	1.39903e-30
NM_023154	Ethe1	3.90705	11.1515	1.51305	3.02798e-21
NM_023168	Grina	37.1287	105.74	1.50991	1.75924e-32
NM_008838	Pigf	7.65037	21.7846	1.50968	4.41775e-23
NM_017480	Icos	3.54638	10.0925	1.50884	4.62504e-26
NM_001126047	Sema4c	4.30681	12.2375	1.5066	6.32054e-28
NM_001005508	Arhgap30	82.6884	234.905	1.50632	1.17774e-33
NM_001081005	1500012F01Rik	15.564	44.1555	1.50436	7.3934e-26
NM_025289	Tbrg1	84.1581	238.608	1.50347	4.92367e-33
NM_015804	Atp11a	20.7885	58.8545	1.50137	4.62472e-33
NM_008018	Sh3pxd2a	3.2584	9.20983	1.499	8.47014e-31
NM_027696	Mier1	16.012	45.2444	1.49859	2.75658e-32
NR_033133	Plscr3	5.05913	14.2802	1.49704	4.10872e-27
NM_172722	Naa25	9.81728	27.7093	1.49697	2.06004e-30
NM_011609	Tnfrsf1a	20.9016	58.9624	1.49618	2.49304e-31
NM_018830	Asah2	0.264123	0.74481	1.49552	3.51323e-09
NM_001160018	Tor1aip1	47.4758	133.836	1.4952	5.76319e-33
NM_027934	Rnf180	0.775712	2.18643	1.49492	3.41748e-15
NM_029219	Rnf19b	152.249	428.926	1.4943	3.64255e-33
NM_001081154	4921513D23Rik	20.7465	58.403	1.49317	9.46515e-33
NM_009742	Bcl2a1a	358.852	1009.9	1.49275	5.24055e-33
NM_010437	Hivep2	4.82371	13.5719	1.4924	2.86765e-31
NM_001100116	1700047I17Rik2	38.2949	107.548	1.48976	1.4974e-32
NM_028527	Fam177a	38.2949	107.548	1.48976	1.4974e-32
NM_008871	Serpine1	8.63083	24.2284	1.48912	1.23125e-29
NM_007536	Bcl2a1d	468.222	1311.69	1.48617	8.07449e-33
NM_001134385	Gpr160	0.690375	1.93389	1.48593	3.40754e-10
NM_030249	Cttnbp2nl	16.0435	44.9062	1.48492	8.82329e-32
NM_181848	Optn	15.2717	42.6533	1.48179	2.58111e-30
NM_173761	Ythdf1	17.5103	48.886	1.48122	4.02444e-31
NM_001081269	Whsc1l1	13.0979	36.5408	1.48017	4.52842e-32
NM_025815	Cpne8	0.232159	0.646349	1.47696	2.63857e-06
NM_001163576	Parp10	18.7786	52.2309	1.47581	4.01402e-31
NM_009419	Tpst2	11.8146	32.8602	1.47577	1.86773e-28
NM_133819	Ppp1r15b	28.7746	79.9634	1.47454	5.50995e-32
NM_008418	Kcna3	7.39075	20.5326	1.47411	4.16155e-26
NM_011352	Sema7a	111.351	309.009	1.47254	2.97122e-32
NM_172920	Dpy19l1	17.0761	47.3703	1.472	2.77096e-31
NM_026406	Rnf115	42.7966	118.692	1.47165	1.82366e-31
NM_007981	Acsl1	7.28709	20.2034	1.47117	3.30771e-29
NM_175226	Rnf139	9.19112	25.4635	1.47012	4.84359e-30
NM_011249	Rbl1	14.8804	41.2239	1.47006	4.48602e-31
NM_009778	C3	7.37778	20.4142	1.46831	7.5283e-30
NM_010907	Nfkbia	271.111	750.121	1.46824	4.04851e-32
NM_213659	Stat3	180.617	499.059	1.46628	3.77291e-32
NM_001081079	Ogfrl1	38.7479	107.063	1.46626	9.76109e-32
NM_028733	Pacsin3	0.719282	1.98473	1.46418	1.72645e-09
NM_013470	Anxa3	118.583	326.969	1.46326	1.28003e-31
NM_027418	Mapk6	34.9401	96.3133	1.46285	1.95717e-31
NM_008652	Mybl2	2.03005	5.58379	1.45971	1.30599e-21
NM_028732	4632428N05Rik	6.22014	17.1075	1.45961	6.13435e-29
NM_001256515	AI837181	39.956	109.729	1.45745	2.4129e-30
NM_178889	Zscan29	6.34024	17.3942	1.456	1.10136e-29
NM_021506	Sh3rf1	1.51268	4.14786	1.45523	8.94017e-22
NM_001164168	Pias2	3.93043	10.7759	1.45504	7.58626e-27
NM_001159407	B3gnt5	14.1137	38.6858	1.45471	2.17614e-30
NM_026565	Apool	18.5236	50.7684	1.45456	2.143e-26
NM_001045513	Raph1	1.26576	3.46898	1.4545	3.45119e-24
NM_009671	Ankfy1	21.9399	60.1061	1.45396	3.30553e-31
NM_019794	Dnaja2	60.5118	165.766	1.45386	3.43811e-31
NR_029457	G530011O06Rik	3.35307	9.18366	1.45356	7.19339e-22
NM_172647	F11r	15.503	42.4117	1.45192	2.96131e-29
NM_175291	Dock10	50.0033	136.602	1.44988	2.47506e-31
NM_133662	Ier3	37.1556	101.367	1.44793	3.2502e-29
NM_175311	Zfp513	22.5691	61.3901	1.44365	1.80712e-29
NM_178709	Rnf214	5.94107	16.1493	1.44267	2.21943e-27
NM_001167784	Tcirg1	39.3083	106.539	1.43848	2.50876e-30
NM_030563	N4bp1	23.0115	62.3515	1.43807	1.80468e-30
NM_177275	Amigo3	1.38669	3.75394	1.43671	2.49493e-15
NM_029803	Ifi27l2a	109.802	297.184	1.43644	3.25855e-29
NM_177324	Sbf2	8.11124	21.9174	1.43408	2.43315e-29
NM_026988	Ptms	336.332	908.22	1.43316	1.11621e-30
NM_001033279	D17Wsu92e	76.8662	207.563	1.43313	1.35477e-30
NM_029132	Cep57l1	1.56024	4.20097	1.42891	2.59452e-15
NM_029075	Stx11	43.6147	117.27	1.42694	9.27085e-30
NM_001004366	Scube3	2.00434	5.38858	1.42675	4.54948e-19
NM_183155	BC002230	4.25063	11.423	1.42618	7.24343e-25
NM_001167996	1110032F04Rik	24.702	66.352	1.42551	3.80054e-29
NM_001163554	Pou2f2	21.7919	58.5295	1.42537	2.6057e-29
NM_033475	Rab34	3.3794	9.07436	1.425	8.14061e-19
NM_133217	Bco2	0.811544	2.17845	1.42445	6.14985e-10
NM_007914	Ehf	4.74663	12.6993	1.41977	2.85686e-26
NM_145131	Pitrm1	10.5995	28.3564	1.41967	5.81087e-28
NM_029362	Chmp4b	179.744	480.539	1.41871	5.13251e-30
NM_080419	Igsf8	9.59398	25.6437	1.41839	2.55086e-26
NM_008591	Met	4.2598	11.3805	1.4177	3.52578e-27
NM_009955	Dpysl2	1.98627	5.2948	1.4145	2.70202e-21
NM_010876	Ncf1	123.569	329.326	1.4142	6.91998e-30
NM_133816	Sh3bp4	19.4124	51.6678	1.41229	8.6979e-29
NM_001003909	Ankib1	14.0938	37.4759	1.4109	4.93476e-29
NM_011504	Stxbp3a	65.8633	174.92	1.40915	2.25752e-29
NM_001033435	Gm885	2.18364	5.79884	1.40896	2.82113e-13
NM_010176	Fah	0.6114	1.62374	1.40895	9.0263e-07
NM_010742	Ly6d	3.08414	8.17614	1.40647	3.30203e-11
NM_013880	Plcl2	13.1325	34.7396	1.40344	5.03786e-28
NM_026122	Hmgn3	35.1493	92.893	1.40207	6.31709e-27
NM_011512	Surf4	70.882	187.218	1.40123	3.37239e-29
NM_207215	Mycbp2	18.4911	48.761	1.39889	3.0868e-29
NR_028088	Cox18	3.69765	9.73915	1.39715	6.79574e-17
NM_007904	Ednrb	0.449054	1.18274	1.39707	6.82236e-10
NM_199307	Ece1	20.5844	54.133	1.39495	1.77829e-28
NM_007719	Ccr7	1000.46	2630.77	1.39482	2.2878e-29
NM_172630	Mppe1	4.07428	10.7075	1.39399	3.01446e-20
NM_030060	Batf3	12.1379	31.8879	1.39348	1.53644e-20
NM_001081066	Dennd3	24.4636	64.1933	1.39179	1.43088e-28
NM_011454	Serpinb6b	187.189	490.279	1.38911	6.37954e-29
NM_001113569	Stxbp1	4.58749	12.0141	1.38894	2.72198e-24
NM_134156	Actn1	124.93	327.103	1.38862	5.67589e-29
NM_009177	St3gal1	40.0059	104.733	1.38843	9.28215e-29
NM_010120	Eif1a	16.4903	43.1442	1.38754	3.16374e-27
NM_172495	Ncoa7	32.6686	85.4435	1.38707	1.50396e-28
NM_009705	Arg2	2.27401	5.9399	1.38514	1.32614e-13
NM_027985	Mad2l2	5.84763	15.2734	1.38508	3.44708e-19
NM_026482	Atp2b1	30.2333	78.8985	1.38386	1.49892e-28
NM_022310	Hspa5	146.184	381.38	1.38344	1.00004e-28
NM_173443	Vcpip1	24.6674	64.3307	1.3829	3.22101e-28
NM_026833	ORF19	27.8853	72.6811	1.38207	8.84289e-28
NM_153457	Rtn1	10.2934	26.8063	1.38086	1.96787e-26
NM_011796	Capn10	1.48684	3.86774	1.3792	1.88469e-15
NM_001004185	Whamm	5.93998	15.4206	1.37632	8.12074e-24
NM_025446	Aig1	2.68382	6.96762	1.37631	1.59357e-12
NM_199299	Phf15	13.2195	34.314	1.37613	1.50863e-27
NM_028421	Zc3hav1	53.5116	138.8	1.37508	3.47037e-28
NM_030743	Rnf114	75.7466	196.372	1.37434	3.30695e-28
NM_198102	Tra2a	39.9838	103.631	1.37396	2.36315e-27
NM_172679	4932438A13Rik	11.9671	31.0164	1.37395	4.10836e-28
NM_011240	Ranbp2	42.565	110.316	1.3739	2.26824e-28
NM_025866	Cdca7	0.554137	1.43619	1.3738	7.76981e-08
NR_033398	Gm9159	1.26953	3.28678	1.37232	1.96676e-12
NM_010495	Id1	3.20328	8.27829	1.36972	1.54211e-12
NM_172593	Mier3	12.7491	32.9236	1.36872	4.71602e-27
NM_199311	Clec4a1	8.00389	20.662	1.3682	8.8989e-22
NM_178736	Elmod2	2.35564	6.08064	1.36809	3.06231e-21
NM_001159889	Ociad1	13.4484	34.6792	1.36663	2.37193e-26
NM_153550	Dirc2	5.65272	14.5711	1.36609	5.02768e-25
NM_027260	Vrk2	37.9518	97.8041	1.36573	5.07338e-27
NM_001012434	Kctd14	12.9588	33.3927	1.3656	1.85575e-25
NM_172697	Prpf38a	21.3394	54.912	1.3636	1.51109e-25
NM_001164190	Mtm1	3.19564	8.20921	1.36112	5.23641e-21
NM_008636	Mtf1	5.11035	13.1248	1.3608	7.37672e-26
NM_025510	2310004I24Rik	5.9242	15.1984	1.3592	1.16447e-19
NR_015514	9330175E14Rik	1.43218	3.67342	1.35883	1.71501e-10
NM_008449	Kif5c	0.238347	0.611323	1.35877	9.23727e-09
NM_175104	Fam53c	8.77439	22.4883	1.3578	9.19383e-26
NM_198620	Rundc3b	1.31973	3.38131	1.3573	8.42457e-16
NM_001159948	Als2	7.30152	18.7017	1.3569	3.89075e-26
NM_172274	Cc2d2a	0.679983	1.74157	1.35677	5.5634e-14
NM_026597	6230427J02Rik	5.78503	14.799	1.35507	2.83499e-17
NM_031406	Slc12a9	3.22212	8.22026	1.35116	1.58443e-20
NM_172293	Fam113b	1.14757	2.92742	1.35097	2.95183e-11
NM_010398	H2-T23	159.875	406.624	1.34675	4.01491e-27
NM_001042653	Oip5	2.91968	7.41876	1.34533	4.33181e-15
NM_001033329	Arhgef9	0.339553	0.862456	1.34471	6.40535e-09
NM_029116	Kbtbd11	0.682815	1.73372	1.34427	1.92676e-15
NM_138310	Apobr	7.53538	19.128	1.34393	2.19336e-24
NM_001038587	Adar	52.9342	134.338	1.34359	3.81888e-27
NM_001014390	Dyrk2	17.5873	44.5946	1.34233	4.09524e-25
NM_001033245	Hk3	9.86414	24.9912	1.34115	1.08383e-24
NM_010773	Mbd2	77.1589	195.47	1.34104	1.04603e-26
NM_198007	Ascc3	22.8805	57.9487	1.34065	8.54841e-27
NM_023144	Nono	107.275	271.537	1.33984	5.97937e-27
NM_001081009	Parp8	12.1304	30.6964	1.33943	5.28466e-25
NM_031257	Plekha2	25.8016	65.1345	1.33596	1.89942e-26
NM_026115	Hat1	40.6115	102.285	1.33263	1.18504e-25
NM_011113	Plaur	7.58731	19.0954	1.33155	7.79188e-20
NM_018775	Tbc1d8	87.5956	220.435	1.33142	9.62483e-27
NM_028925	Polr3c	28.1771	70.8898	1.33105	2.97029e-25
NM_007408	Plin2	28.9131	72.7383	1.33099	2.28461e-25
NM_022018	Fam129a	119.518	300.481	1.33005	9.86583e-27
NM_001044384	Timp1	0.404816	1.01807	1.33002	0.00465485
NM_008927	Map2k1	99.9667	251.273	1.32974	1.55448e-26
NM_172507	Sh3bgrl2	2.02967	5.09932	1.32904	1.43398e-17
NM_020296	Rbms1	37.6789	94.6038	1.32814	5.63773e-26
NM_029570	Atp11b	25.1326	62.9856	1.32546	5.04696e-26
NM_029620	Pcolce2	4.22877	10.5936	1.32486	4.72818e-18
NM_026559	Txndc17	61.2346	153.346	1.32437	1.02632e-25
NM_177914	Dgkk	0.115338	0.288395	1.32197	2.95244e-05
NM_001145920	Runx2	10.1716	25.4227	1.32158	2.77659e-25
NM_145522	Rabepk	2.79326	6.97675	1.32057	2.1657e-15
NM_178796	A530064D06Rik	7.5517	18.8599	1.32044	5.20671e-21
NM_133224	Atp13a1	11.8464	29.5639	1.31939	1.08984e-24
NM_025653	3110001I22Rik	2.99946	7.48557	1.31937	5.27388e-15
NM_001173459	LOC100038947	0.910855	2.2707	1.31771	3.39168e-07
NM_020006	Cdc42ep4	3.89007	9.69681	1.3177	2.60702e-20
NM_024457	Rap1b	257.471	641.526	1.3171	2.92972e-26
NM_178267	Zfp827	1.37647	3.4277	1.31625	2.25375e-19
NR_027957	Ppp4r1l-ps	0.937794	2.33354	1.31513	6.35984e-14
NM_153802	Zfp128	1.54067	3.83125	1.31423	4.89923e-16
NM_173052	Serpinb1b	2.28165	5.67166	1.31365	1.70924e-13
NM_009569	Zfpm1	1.81273	4.50381	1.31295	2.88185e-16
NM_172785	Zc3h12d	18.631	46.2832	1.31278	3.86395e-25
NM_001033167	Slc22a23	3.40562	8.45627	1.31209	1.42458e-22
NM_027836	Ms4a7	2.82504	7.00796	1.31066	9.03704e-11
NM_023409	Npc2	124.247	308.103	1.31019	5.82324e-26
NM_001159344	Casz1	4.75622	11.7859	1.30918	5.95647e-24
NM_023598	Arid5b	1.33396	3.30543	1.30909	5.71587e-16
NM_024448	Rab12	14.596	36.1601	1.30882	2.30549e-23
NM_001042673	Fancc	2.41176	5.94567	1.30173	2.9284e-17
NM_011414	Slpi	18.7275	46.1602	1.30148	6.34192e-21
NM_001042592	Arrdc4	18.7863	46.2864	1.3009	1.14589e-24
NM_015744	Enpp2	0.215961	0.532056	1.30056	0.000120178
NM_001199084	Wnk1	137.8	339.21	1.2996	9.87802e-26
NM_019723	Slc22a21	2.10367	5.17625	1.29896	2.16121e-14
NM_021396	Pdcd1lg2	14.3421	35.2811	1.29864	4.82723e-24
NM_171826	Cldn25	13.486	33.1146	1.296	6.04482e-23
NM_001161355	Timd2	0.346866	0.851553	1.29556	4.08406e-06
NM_001163026	Dnajc13	24.7852	60.7825	1.29418	3.94634e-25
NM_013529	Gfpt2	0.887432	2.17575	1.29374	1.04192e-10
NM_175179	Fam123b	0.914948	2.2377	1.29023	5.20189e-17
NM_007941	Stx2	8.12817	19.8577	1.28869	4.03648e-22
NM_138657	Socs7	8.95044	21.8283	1.28617	5.88688e-24
NM_016736	Nub1	65.7	160.206	1.28596	6.65337e-25
NM_010296	Gli1	0.537999	1.31148	1.28543	7.55477e-09
NM_172467	Zc3hav1l	0.301339	0.734573	1.28543	7.55477e-09
NM_010415	Hbegf	1.80111	4.38803	1.28465	2.12e-13
NM_008175	Grn	55.1967	134.463	1.28456	1.44248e-24
NM_007728	Coch	1.70768	4.15792	1.28379	9.29627e-14
NR_038188	Cd1d2	4.25821	10.3522	1.28158	1.23944e-14
NM_010577	Itga5	30.9983	75.2661	1.27981	1.99275e-24
NM_001160319	Ubr4	42.4455	103.021	1.27925	6.52175e-25
NM_011785	Akt3	29.7688	72.0184	1.27456	2.89442e-24
NM_027808	Alpk1	4.82024	11.6541	1.27365	1.52543e-21
NM_175251	Arid2	13.1885	31.8825	1.27348	4.06853e-24
NM_145965	Gphn	8.40243	20.3049	1.27295	5.25571e-22
NM_011835	Katna1	19.1586	46.2447	1.27129	2.02771e-22
NM_001081957	Gm11428	6.14586	14.8157	1.26938	8.03156e-11
NM_019787	Sec23b	24.7823	59.7082	1.26862	1.83977e-23
NM_176902	Fam100b	17.3098	41.6125	1.26542	1.47442e-21
NM_028724	Rin2	15.5757	37.4099	1.26412	2.37972e-23
NR_033146	Gm17821	2.99238	7.18649	1.26399	2.27415e-22
NM_008655	Gadd45b	335.61	805.951	1.26391	2.77667e-24
NM_030238	Dync1h1	44.105	105.876	1.26336	2.49734e-24
NM_001159941	Kctd10	52.82	126.652	1.26171	6.89922e-24
NM_027604	Usp15	19.3626	46.3551	1.25945	5.21847e-23
NM_025846	Rras2	70.0332	167.282	1.25617	1.12194e-23
NM_001024922	Ddx49	18.7404	44.7618	1.25611	3.40604e-22
NM_011489	Stat5b	44.3156	105.771	1.25505	8.40738e-24
NM_026784	Pmvk	43.6985	104.285	1.25487	1.30782e-22
NR_003376	Gm7367	19.6643	46.8301	1.25185	4.18191e-21
NM_133664	Lad1	142.203	337.888	1.24859	9.81166e-24
NM_025791	Tmem223	4.64264	11.026	1.24784	1.81044e-11
NR_003964	Tubb2a-ps2	2.11249	5.01708	1.24779	5.71326e-07
NR_033498	AI504432	7.41482	17.602	1.24725	5.64521e-22
NM_172282	Tmco3	3.99395	9.48104	1.24722	1.14673e-19
NM_001114663	Plcl1	0.742626	1.76217	1.24661	2.02522e-13
NM_172767	Vwa5a	60.1861	142.708	1.24557	1.72459e-23
NM_145583	Pgap2	31.9461	75.7476	1.24555	9.53166e-22
NM_027715	Otud1	3.45259	8.18483	1.24526	1.91176e-16
NM_007611	Casp7	10.8142	25.6045	1.24346	8.11907e-21
NM_172409	Fmnl2	30.6576	72.5808	1.24334	2.78246e-23
NM_021545	Naip7	2.9522	6.9866	1.24279	1.21038e-18
NR_045693	Oxsr1	16.427	38.8685	1.24253	1.107e-22
NM_173402	Rgs12	13.5166	31.9808	1.24247	1.28045e-22
NM_001146311	Cln3	4.94936	11.7064	1.24196	5.17486e-18
NM_009455	Ube2e1	28.0203	66.2726	1.24194	1.07685e-21
NM_028791	Ftsjd2	69.2631	163.775	1.24155	2.32109e-23
NM_008808	Pdgfa	6.59352	15.5809	1.24063	5.857e-15
NM_025699	3230401D17Rik	25.7105	60.6853	1.23899	1.17508e-21
NM_008384	Inpp1	2.21971	5.23796	1.23859	6.32694e-12
NM_001163505	Atl3	45.0186	106.172	1.2378	2.9029e-23
NM_197986	Tmem140	15.4865	36.4786	1.23604	1.42556e-21
NM_001033488	Mfsd2b	0.802168	1.88923	1.23576	1.91647e-09
NM_172051	Tmcc3	21.224	49.9394	1.23448	9.79402e-23
NM_028118	Wdsub1	6.65878	15.6638	1.2341	2.60403e-18
NM_029466	Arl5b	5.82879	13.6944	1.23231	6.29473e-20
NR_030675	D730005E14Rik	3.71505	8.72118	1.23113	5.10583e-18
NM_009812	Casp8	17.2587	40.4487	1.22877	1.70725e-21
NM_027172	Slc52a3	2.39877	5.62086	1.22847	1.85368e-14
NM_207209	Sec24b	19.0102	44.5102	1.22736	2.77585e-22
NM_134448	Dst	2.59294	6.07079	1.22729	7.17918e-22
NR_033123	4933409K07Rik	2.18195	5.10672	1.22676	1.3436e-16
NM_001252494	Rapgef6	13.1015	30.6514	1.22622	2.17012e-22
NM_008670	Naip1	0.747867	1.74909	1.22571	8.15963e-12
NM_009174	Siah2	3.6317	8.48994	1.22509	3.85268e-16
NM_139064	Tnip2	19.399	45.3424	1.22487	4.24452e-21
NM_152804	Plk2	14.6059	34.134	1.22466	3.24728e-21
NM_007706	Socs2	117.952	275.46	1.22364	9.7642e-23
NM_133905	Papd4	36.9508	86.2919	1.22362	6.60793e-22
NM_001146007	Trim12c	39.4621	92.0772	1.22237	1.86834e-22
NM_009844	Cd19	2.54904	5.94727	1.22225	4.38069e-14
NM_010493	Icam1	136.133	317.546	1.22195	9.411e-23
NM_010908	Nfkbib	77.262	180.174	1.22156	1.94675e-22
NM_009875	Cdkn1b	30.748	71.6885	1.22124	6.76458e-22
NM_177722	6030422M02Rik	1.55642	3.62864	1.22115	9.86635e-12
NM_145133	Tifa	4.87272	11.351	1.22001	1.16059e-16
NM_001164110	Nfatc1	6.73021	15.6698	1.21926	1.24451e-20
NM_130447	Dusp16	18.1786	42.3184	1.21904	4.96617e-22
NM_028808	P2ry13	0.729802	1.69873	1.21879	1.32217e-07
NM_177366	Gpr157	29.2657	68.1117	1.21869	2.67845e-22
NM_008031	Fmr1	14.8056	34.439	1.21789	1.20683e-21
NM_001253920	Akt1s1	10.966	25.5053	1.21775	5.59451e-19
NM_028189	B3gnt3	0.681659	1.58553	1.21773	1.68368e-06
NM_172939	Sowahc	24.5878	57.1419	1.21661	4.40091e-22
NM_010871	Naip6	2.7882	6.47716	1.21602	8.4639e-19
NM_028075	Tnfrsf13c	1.53105	3.55674	1.21598	5.65215e-10
NM_001013777	Zfp488	5.20752	12.0932	1.21552	1.36597e-19
NM_001039515	Arl4a	3.74963	8.70159	1.21452	1.14765e-17
NM_011772	Ikzf4	1.77446	4.11778	1.21446	4.25344e-14
NM_010696	Lcp2	11.7601	27.2836	1.21414	8.37323e-21
NM_011079	Phkg1	0.903025	2.09484	1.21392	2.92606e-08
NM_010228	Flt1	0.618488	1.43468	1.21387	1.70299e-11
NM_181444	Gprc5a	13.786	31.9592	1.21302	4.06031e-20
NM_001001738	Itprip	6.99699	16.2179	1.21278	6.35764e-20
NM_133684	Mosc2	9.77625	22.659	1.21272	1.15251e-18
NM_026189	Eepd1	3.14613	7.28967	1.21225	1.94453e-15
NM_175423	Orai1	14.9442	34.6209	1.21205	4.86773e-20
NM_144892	Ncoa5	21.5513	49.8863	1.21086	1.95308e-21
NM_138604	Otud5	54.5177	126.127	1.21008	5.45693e-22
NM_172675	Stx16	12.4347	28.7581	1.20959	6.32856e-21
NM_029979	Trim35	35.6153	82.2634	1.20775	6.85025e-22
NM_011881	Grk1	0.3278	0.756694	1.20683	6.9732e-09
NM_011669	Usp12	57.3332	132.129	1.20451	4.67898e-22
NM_028427	Tmem192	9.9874	22.9925	1.20297	1.60538e-16
NM_008690	Nfkbie	91.0857	209.583	1.20223	6.06948e-22
NM_175035	Gimap5	0.829853	1.90501	1.19877	9.45392e-07
NM_178061	Mob3b	0.620399	1.42392	1.19856	5.88222e-11
NM_011660	Txn1	293.417	673.285	1.19826	6.55474e-22
NM_011571	Tesk1	17.4187	39.9365	1.19707	6.42288e-21
NM_009452	Tnfsf4	34.9092	80.0237	1.19682	9.04783e-21
NM_026062	Fam69a	6.37053	14.5957	1.19605	5.37249e-18
NM_019639	Ubc	659.785	1511.21	1.19563	4.98643e-22
NM_008297	Hsf2	44.1705	101.017	1.19344	2.49091e-21
NM_007639	Cd1d1	13.036	29.8	1.1928	4.53746e-19
NM_011843	Esyt1	38.1977	87.1526	1.19006	2.48034e-21
NM_010726	Phyh	16.9183	38.5435	1.1879	5.18466e-19
NM_009283	Stat1	160.814	365.909	1.18609	1.17312e-21
NM_025779	Ccdc109b	3.8427	8.74262	1.18592	2.40318e-12
NR_033173	Krit1	4.98758	11.3356	1.18445	1.94495e-19
NM_145506	Epb4.1l5	0.462	1.05002	1.1844	1.41669e-09
NM_007909	Efna2	7.6984	17.4913	1.184	1.81545e-17
NM_176860	Ubash3b	3.415	7.75847	1.18387	5.80625e-16
NM_010546	Ikbkb	41.3736	93.925	1.1828	3.16117e-21
NM_001025245	Mbp	50.9425	115.451	1.18034	3.06472e-21
NM_138599	Tomm70a	36.3768	82.369	1.17908	5.89572e-21
NM_020026	B3galnt1	1.13047	2.55608	1.17693	7.61192e-08
NM_007381	Acadl	126.452	285.733	1.17608	4.31577e-21
NM_010685	Lamp2	46.4146	104.731	1.17404	6.9223e-21
NM_178065	1110018G07Rik	12.788	28.8184	1.1722	3.31356e-20
NM_133801	Gtf2f1	60.2155	135.698	1.17219	1.50236e-20
NM_033078	Klrk1	18.2007	41.0129	1.17208	4.98133e-20
NR_045146	BC051226	2.38801	5.38128	1.17206	2.01042e-07
NM_008027	Flot1	15.0273	33.8546	1.17175	1.43704e-18
NM_023716	Tubb2b	28.3959	63.9508	1.17127	6.68369e-20
NM_145501	Pi4k2a	25.0506	56.3976	1.17078	1.95595e-20
NM_001164671	Dnaja1	38.9081	87.5397	1.16987	7.45502e-21
NM_144559	Fcgr4	2.22007	4.99413	1.16957	6.22049e-09
NM_029749	Usp42	7.1103	15.988	1.16901	3.16286e-19
NM_010589	Jak3	5.63422	12.6688	1.16898	3.83653e-18
NM_133220	Sgk3	18.1863	40.8311	1.16682	2.38149e-20
NM_009926	Col11a2	0.491917	1.10369	1.16579	6.49984e-09
NM_026054	2810474O19Rik	35.7252	80.143	1.16563	1.0368e-20
NM_021524	Nampt	110.779	248.106	1.16327	7.84254e-21
NM_001101433	Zcchc24	0.458498	1.02675	1.16302	2.4701e-07
NM_008381	Inhbb	0.261235	0.584558	1.16185	4.72672e-05
NM_130864	Acaa1a	12.9642	28.928	1.15792	6.96114e-18
NM_053196	Sfxn2	3.92132	8.74758	1.15753	8.5174e-16
NM_001163136	Macc1	8.45218	18.8394	1.15635	1.32473e-18
NM_013613	Nr4a2	7.27531	16.2017	1.15506	7.88138e-18
NM_145955	Mcmbp	20.4206	45.4717	1.15494	7.82404e-20
NM_001146161	Slc11a2	2.40166	5.34687	1.15465	5.64367e-15
NM_026001	Rnaseh2b	8.71832	19.4006	1.15397	9.84294e-16
NM_008916	Inpp5k	13.7501	30.5783	1.15306	1.01668e-18
NM_026849	Mtmr14	47.587	105.791	1.15257	4.88408e-20
NM_181415	Atrnl1	3.23658	7.18911	1.15133	1.62773e-17
NM_027530	Rufy3	10.222	22.7034	1.15123	7.30907e-19
NM_008794	Pcsk7	7.86099	17.4427	1.14983	2.92181e-18
NM_025829	Eif4e3	4.63479	10.2819	1.14951	2.67255e-15
NM_023596	Slc29a3	24.2953	53.8427	1.14807	6.81478e-20
NM_001256096	Dtx2	12.7267	28.1625	1.14591	2.25347e-18
NM_001033308	BC013712	52.3544	115.599	1.14275	9.58873e-20
NM_028759	Dcaf6	11.6749	25.7762	1.14262	1.6786e-18
NM_013736	Tceb3	28.8806	63.6912	1.14099	1.09682e-19
NM_015822	Fbxl3	13.6762	30.1502	1.14049	5.27735e-19
NM_001204233	Spp1	7.26511	16.0088	1.1398	8.58111e-15
NM_011764	Zfp90	3.29708	7.26377	1.13951	7.91304e-14
NM_174990	Gimap4	1.57273	3.46459	1.13936	1.11358e-08
NM_009917	Ccr5	3.77275	8.30951	1.13913	8.56375e-15
NM_019783	Lepre1	7.40113	16.2986	1.13892	2.0704e-17
NM_001033496	Zfp213	2.50947	5.51297	1.13542	1.36286e-12
NM_013515	Stom	28.4264	62.4387	1.13521	3.7406e-19
NM_133984	Hemk1	1.02027	2.24047	1.13478	1.98046e-07
NM_010234	Fos	7.02627	15.421	1.13405	1.02369e-15
NM_001177513	Gm7102	3.75748	8.24282	1.13335	4.00406e-12
NM_001160415	Apobec3	91.0384	199.673	1.13309	1.18086e-19
NM_016747	Dlg3	0.776349	1.70147	1.13196	6.85856e-10
NM_001109691	Phf21a	7.74625	16.9699	1.1314	1.54735e-18
NM_183151	Mid1	6.48386	14.2003	1.13099	2.23611e-17
NM_015800	Crim1	0.701597	1.53585	1.13029	2.70622e-10
NM_010721	Lmnb1	43.7382	95.6594	1.12901	2.89118e-19
NM_007464	Birc3	136.59	298.622	1.12847	1.21656e-19
NM_026376	Plxnd1	23.9866	52.4168	1.1278	2.27556e-19
NM_027498	Sik3	17.2818	37.7575	1.12751	3.87942e-19
NM_032396	Kremen1	5.27524	11.5204	1.12688	2.86676e-17
NM_145417	Rnpep	18.9846	41.4285	1.12579	3.5345e-18
NM_198169	Gmeb2	8.81183	19.2219	1.12524	7.65878e-18
NM_010870	Naip5	4.0701	8.87355	1.12444	9.14103e-17
NM_001081182	Atp8b2	13.0249	28.3601	1.12259	1.07785e-18
NM_053268	Rasa2	13.6098	29.6186	1.12186	1.04174e-18
NM_178149	Pik3ip1	0.926204	2.01528	1.1215	5.57357e-07
NM_201368	Xkr8	0.367801	0.800105	1.12116	8.04461e-06
NM_001123386	Cdyl	5.47144	11.8951	1.12036	3.90652e-16
NR_028142	Pnpla2	32.9119	71.5311	1.11996	9.18007e-19
NM_001164441	Ankrd33b	18.1216	39.3769	1.11964	5.1205e-19
NM_008654	Ppp1r15a	74.895	162.672	1.11903	4.108e-19
NM_011190	Psme2	563.286	1223.12	1.11862	2.2814e-19
NM_172457	Mob3a	78.369	170.131	1.11829	3.74009e-19
NM_028965	Snx11	23.5436	51.0794	1.1174	2.46832e-18
NM_015818	Hs6st1	8.44658	18.321	1.11705	2.26482e-17
NM_013831	Pstpip2	8.0117	17.3646	1.11596	6.91814e-16
NM_010585	Itpr1	6.61771	14.3426	1.1159	2.30715e-18
NM_022032	Perp	5.37697	11.6524	1.11574	6.14393e-14
NM_013815	Baz1a	45.4875	98.5724	1.11571	3.67469e-19
NM_025900	Dek	62.9506	136.351	1.11504	5.84501e-19
NM_001171034	Tmbim6	170.66	369.509	1.11448	3.24546e-19
NM_028890	4931414P19Rik	1.17733	2.54603	1.11268	1.72491e-08
NM_001164885	Lpin2	13.1561	28.4371	1.11204	2.20339e-18
NM_181411	Aftph	64.8538	140.174	1.11195	5.11447e-19
NM_013586	Loxl3	3.89265	8.41072	1.11147	2.45198e-15
NM_021388	Extl2	0.618469	1.33202	1.10676	2.36386e-06
NM_009546	Trim25	63.1031	135.8	1.1057	6.79412e-19
NM_009465	Axl	30.7405	66.1193	1.10493	1.26632e-18
NM_019983	Rabgef1	13.9147	29.9255	1.10476	2.23106e-17
NM_007656	Cd82	56.4397	121.368	1.1046	2.20415e-18
NM_026202	Ccdc50	46.8059	100.636	1.10438	7.73694e-19
NM_023044	Slc15a3	58.7282	126.214	1.10374	1.58384e-18
NM_010407	Hck	99.0403	212.675	1.10256	1.168e-18
NM_019773	Rab9	15.8632	34.0486	1.1019	2.7912e-16
NM_198004	5133401N09Rik	8.46594	18.1466	1.09995	2.42081e-14
NM_010433	Hipk2	10.4626	22.409	1.09884	2.15938e-17
NM_001195498	Dclk2	0.549258	1.17597	1.09823	4.84641e-07
NM_173015	Mon1b	10.9234	23.3846	1.09813	1.23483e-17
NM_133501	Ntng2	7.61116	16.2889	1.09769	1.76804e-14
NM_028768	Armc8	11.3908	24.3561	1.09641	1.56188e-17
NR_033388	Gm3002	0.202856	0.433635	1.09588	0.000192808
NM_011046	Furin	28.4176	60.7216	1.09542	3.32861e-18
NM_001110148	Mgat1	13.7638	29.4098	1.09541	2.9497e-17
NR_040328	4833419F23Rik	1.95202	4.16936	1.09477	6.97322e-06
NM_008402	Itgav	18.542	39.5842	1.09413	3.34077e-18
NM_175092	Rhof	44.3816	94.683	1.09314	5.57814e-18
NM_001164053	Pkig	10.8001	23.0238	1.09207	4.54143e-14
NM_152824	Rbm17	62.8524	133.947	1.09162	6.07833e-18
NM_212444	Gyk	2.73601	5.82379	1.08987	6.00335e-14
NM_019449	Unc93b1	86.3753	183.846	1.08981	3.06011e-18
NM_007465	Birc2	58.038	123.501	1.08946	3.32861e-18
NM_010478	Hspa1b	17.4109	37.0492	1.08945	3.07822e-17
NM_080557	Snx4	35.373	75.262	1.08927	8.61058e-18
NM_026735	Mob1b	8.55246	18.1925	1.08893	2.84681e-16
NM_011931	Rfwd2	29.9944	63.6932	1.08644	4.90825e-18
NM_009302	Swap70	323.131	686.052	1.0862	1.9803e-18
NM_017391	Slc5a3	2.17039	4.60574	1.08547	6.85345e-16
NM_133739	Tmem123	552.541	1172.53	1.08547	2.04152e-18
NM_194346	Rnf31	30.8977	65.5337	1.08474	8.73597e-18
NM_001243916	Trim34b	9.6154	20.383	1.08394	1.97896e-14
NM_008360	Il18	9.02925	19.1094	1.08159	3.92254e-12
NM_011479	Sptlc2	19.8512	42.001	1.08119	1.99566e-17
NM_133857	Usp53	1.39098	2.94099	1.08017	1.22176e-10
NM_029274	Wbp7	23.5689	49.7144	1.07678	7.62335e-18
NM_153501	Pank2	12.2777	25.8934	1.07654	6.17087e-17
NM_172803	Dock4	2.76826	5.83655	1.07613	1.68655e-15
NM_027870	Armcx3	6.27851	13.222	1.07444	2.43356e-15
NM_028018	2400003C14Rik	37.3263	78.5118	1.07271	2.66355e-17
NM_144552	Stxbp6	0.509292	1.07127	1.07268	1.4324e-06
NM_001013779	Aim2	14.3349	30.1512	1.07268	2.48922e-16
NM_023731	Ccdc86	6.77935	14.2457	1.0713	5.43606e-15
NM_025541	Asf1a	9.55149	20.0458	1.06949	3.65345e-15
NM_028838	Lrrc2	0.401999	0.842749	1.06781	4.18207e-05
NM_001195284	Fsd1l	0.299781	0.628056	1.06692	1.10321e-06
NM_027290	Mcm10	2.02803	4.24338	1.06511	2.24574e-11
NM_013867	Bcar3	0.765049	1.6008	1.06511	4.69126e-07
NM_010479	Hspa1a	18.6491	39.0044	1.06453	1.39936e-16
NM_025895	Med28	7.86349	16.4365	1.06365	4.67629e-16
NM_027324	Sfxn1	4.17039	8.71283	1.06295	3.48603e-13
NM_001122640	Arhgap17	22.0728	46.1127	1.06289	6.41314e-17
NM_001037294	Alpk2	5.12197	10.6994	1.06275	4.42109e-16
NM_008528	Blnk	4.49652	9.38624	1.06172	2.29904e-12
NM_175400	Sephs1	5.93716	12.3928	1.06166	8.678e-16
NM_030886	Ankrd17	22.1134	46.1353	1.06095	2.13983e-17
NM_001010973	Hrh2	0.417791	0.871575	1.06072	0.000230851
NM_029809	2310014L17Rik	0.669007	1.39558	1.0607	1.9972e-06
NM_172861	Slc7a14	0.947267	1.97424	1.05944	6.92822e-12
NM_001081255	Lrch3	19.5321	40.6987	1.05913	4.51217e-17
NM_177055	A630001G21Rik	6.36723	13.2588	1.0582	3.01911e-13
NM_148942	Serpinb6c	2.61498	5.44497	1.05808	2.95038e-08
NM_145547	Zfp189	3.24006	6.74614	1.05802	2.33664e-12
NM_008225	Hcls1	123.706	257.496	1.05763	2.49195e-17
NM_013495	Cpt1a	9.74488	20.2797	1.05732	4.22227e-16
NM_009450	Tubb2a	44.9037	93.4242	1.05696	1.11188e-16
NM_021494	Dennd5a	86.0658	178.955	1.05608	2.15938e-17
NM_181397	Rftn1	98.6497	205.089	1.05586	2.65547e-17
NM_145385	Mlf2	70.358	146.155	1.05471	6.64507e-17
NM_146128	Dlgap4	19.1638	39.7787	1.05362	8.97666e-17
NM_013658	Sema4a	20.1685	41.8379	1.0527	1.83526e-16
NM_001039088	Seh1l	16.6609	34.5502	1.05222	2.35132e-16
NM_007679	Cebpd	0.705538	1.46289	1.05193	2.66566e-05
NM_026487	Atad1	18.4288	38.1941	1.05139	3.40821e-16
NM_009786	Cacybp	24.8575	51.5067	1.05107	3.35579e-16
NM_007920	Elf1	37.2006	77.0684	1.05081	5.72242e-17
NM_025976	Bfar	13.5876	28.1239	1.0495	7.68238e-16
NM_018828	Fnbp4	22.1214	45.7499	1.04832	1.09349e-16
NM_001039388	Wdr37	16.7589	34.6515	1.04799	1.7826e-16
NM_053202	Foxp1	10.5703	21.851	1.04768	1.89149e-16
NM_026779	Mocos	10.8549	22.4212	1.04651	2.36938e-15
NM_001177964	Dcdc2c	2.30942	4.76682	1.04545	6.67035e-08
NM_181405	Rnpepl1	22.5558	46.5496	1.04527	2.6991e-16
NM_026514	Cdc42ep3	78.7077	162.311	1.04418	9.13175e-17
NM_010070	Dok1	83.0862	171.325	1.04406	9.49466e-17
NM_011375	St3gal5	6.12426	12.608	1.04172	2.16287e-13
NM_015821	Fbxl8	2.60776	5.36333	1.04029	1.81413e-09
NR_045337	2310039L15Rik	3.1245	6.4252	1.04004	6.00389e-06
NM_199449	Zhx2	22.6727	46.5891	1.03904	2.1831e-16
NM_175366	Mex3b	2.20525	4.53039	1.03867	4.55693e-11
NM_175432	Tmem132c	0.30136	0.619002	1.03836	4.85289e-05
NM_080849	Nek8	2.33266	4.79092	1.03831	1.85155e-10
NM_182939	Ppp4r2	69.2855	142.212	1.03741	1.00368e-16
NM_144933	Med17	7.53171	15.458	1.0373	5.40816e-15
NM_030207	Sfi1	7.19559	14.7605	1.03655	5.99153e-15
NM_001033139	AI846148	4.09753	8.40148	1.03588	7.25646e-13
NM_172639	Dpcd	2.34191	4.80177	1.03583	1.48274e-07
NM_026929	Chac1	1.8713	3.83479	1.03505	3.09269e-07
NM_001033254	Pak6	0.277334	0.567106	1.03186	0.000402926
NM_001080548	Usp6nl	8.85523	18.0987	1.03128	2.16623e-15
NM_025683	Rpe	11.842	24.1786	1.02981	6.84662e-15
NM_033601	Bcl3	69.0263	140.873	1.02918	3.09053e-16
NM_028666	Fam110a	11.6395	23.7302	1.02769	3.53249e-14
NM_053090	Fam126a	20.2604	41.2917	1.02719	3.96627e-16
NM_025921	2610002M06Rik	2.02161	4.11907	1.0268	2.29756e-12
NM_021345	Ptplad1	4.20934	8.57604	1.0267	2.85857e-12
NM_009480	Usf1	18.1638	36.936	1.02395	7.8964e-15
NM_029074	Tmem188	14.4324	29.3316	1.02314	2.00423e-14
NM_011180	Cyth1	45.0653	91.5654	1.02278	4.1499e-16
NM_011246	Rasgrp1	8.87237	18.0261	1.02269	3.14444e-15
NM_027373	Afap1	2.1765	4.42117	1.02241	7.24413e-13
NM_021327	Tnip1	40.6604	82.5894	1.02233	5.42458e-16
NM_009606	Acta1	69.6915	141.339	1.0201	7.60349e-16
NM_025287	Spop	56.1271	113.807	1.01981	4.51606e-16
NM_011020	Hspa4l	6.44581	13.0552	1.01819	5.13919e-14
NM_007502	Atp1b3	60.5253	122.496	1.01712	8.08188e-16
NM_007858	Diap1	41.8931	84.7211	1.01601	5.24988e-16
NM_001177560	Gng12	4.66961	9.44346	1.01601	1.53461e-13
NM_027711	Iqgap2	1.96244	3.96844	1.01591	5.62609e-12
NM_013642	Dusp1	159.1	321.719	1.01587	3.85765e-16
NM_026958	1810035L17Rik	39.9645	80.8052	1.01572	4.40904e-13
NM_028639	Ttc7	23.7251	47.9618	1.01547	9.12692e-16
NM_019518	Grasp	74.2508	149.747	1.01204	8.14871e-16
NM_024270	Stard3nl	27.0002	54.4506	1.01197	1.41136e-14
NM_030261	Sesn3	7.56063	15.2444	1.01169	5.95647e-13
NM_007548	Prdm1	2.12208	4.27733	1.01122	9.57027e-12
NM_152220	Stx3	9.45641	19.0321	1.00907	2.54699e-14
NM_001162926	Fam84b	4.97472	10.0097	1.0087	3.99961e-14
NM_001081678	Zfp800	18.779	37.7693	1.00809	2.71464e-15
NM_178745	Tmem229b	6.68818	13.4355	1.00636	6.10547e-14
NM_133210	Sertad3	10.5893	21.2519	1.00497	3.26857e-12
NM_015753	Zeb2	14.066	28.2238	1.0047	1.54479e-15
NM_018824	Slc23a2	4.62965	9.28665	1.00425	4.09094e-14
NM_001128307	Dock9	0.940148	1.88568	1.0041	1.93252e-10
NM_001001186	Zfp456	2.45197	4.91542	1.00336	2.38316e-11
NM_172900	Siglecg	51.3373	102.907	1.00327	1.70392e-15
NM_001033543	Il20rb	0.802276	1.60767	1.00273	1.87291e-05
NM_010879	Nck2	30.6254	61.3364	1.00201	3.11931e-15
NM_008173	Nr3c1	22.9638	45.9746	1.00148	1.68102e-15
NM_207176	Tes	69.8513	139.816	1.00117	1.49049e-15
NM_001122594	Phlpp2	7.53186	15.0736	1.00094	6.49517e-15
NR_040766	9430037G07Rik	0.777777	1.55613	1.00047	3.74715e-06
NM_009441	Ttc3	9.57544	4.78439	-1.001	4.13522e-14
NM_010192	Fem1a	4.67692	2.33679	-1.00102	2.57822e-12
NM_001113478	Frrs1	2.86748	1.43164	-1.00207	2.38278e-07
NM_152801	Arhgef6	18.9802	9.47432	-1.0024	1.83522e-14
NM_022419	Abhd8	3.30842	1.65134	-1.00247	6.65535e-07
NM_019993	Aldh9a1	16.2719	8.11385	-1.00392	2.07354e-13
NM_011864	Papss2	49.6819	24.7722	-1.004	3.06209e-15
NM_023322	Zkscan14	3.23384	1.61191	-1.00443	7.24849e-07
NM_177732	Slc35d1	1.627	0.810963	-1.00445	6.91929e-06
NM_026410	Cdca5	4.58111	2.28272	-1.00491	5.02194e-08
NM_026640	Fam111a	11.6927	5.82626	-1.00496	7.85831e-13
NM_009029	Rb1	23.1091	11.5147	-1.00499	8.65741e-15
NM_025410	Lage3	7.46427	3.71859	-1.0052	1.77894e-06
NM_138315	Mical1	22.7478	11.3252	-1.00619	1.82e-14
NM_027886	Stk11ip	5.35716	2.66708	-1.00619	1.27029e-11
NM_008517	Lta4h	41.8972	20.8433	-1.00727	1.38593e-14
NM_172405	Fam175a	1.02458	0.509465	-1.00787	0.000410458
NM_028360	Ttc19	2.72649	1.35514	-1.00857	2.5369e-08
NM_030715	Polh	4.45203	2.2117	-1.00928	3.77606e-09
NM_138630	Arhgap4	6.47492	3.2146	-1.01021	2.3501e-11
NM_145375	Tm6sf1	3.20984	1.59118	-1.01236	2.46901e-07
NM_007988	Fasn	22.5368	11.1719	-1.01241	1.29966e-15
NM_010436	H2afx	28.1294	13.9432	-1.01251	4.91825e-13
NM_153510	Pilra	2.68962	1.33204	-1.01372	3.17243e-07
NM_027629	Pgm2l1	0.840127	0.416009	-1.01395	1.99616e-07
NM_133865	Dclre1b	1.25204	0.619569	-1.01489	2.8409e-06
NM_011334	Clcn4-2	11.1089	5.49601	-1.01525	6.93519e-14
NM_010247	Xrcc6	2.24453	1.11032	-1.01537	5.8375e-06
NM_019774	Akap8	15.9372	7.87922	-1.01627	3.3866e-14
NM_010655	Kpna2	46.6682	23.0693	-1.01646	5.98384e-15
NM_001033320	Rltpr	1.5083	0.74525	-1.01705	3.62487e-05
NM_008967	Ptgir	1.30449	0.644411	-1.01737	9.56026e-06
NM_133943	Hsd3b7	4.74062	2.34018	-1.01842	4.43978e-08
NM_177884	AW146020	1.18795	0.586385	-1.01847	2.38957e-05
NM_011663	Zrsr1	0.944313	0.465715	-1.01975	1.33439e-05
NM_001145972	Gpr114	0.996759	0.491523	-1.01988	0.000201376
NM_025554	Polr2e	72.883	35.9416	-1.01992	1.14024e-14
NM_016692	Incenp	9.49774	4.67898	-1.02138	1.26652e-12
NM_029840	2610029I01Rik	5.02856	2.47469	-1.02286	6.19325e-08
NM_030234	Wdr76	2.0026	0.985261	-1.02326	4.08795e-08
NM_013847	Gcat	1.5991	0.786391	-1.02386	3.01868e-05
NM_028601	Zmiz2	151.778	74.6111	-1.0245	2.2997e-16
NM_009031	Rbbp7	155.091	76.2206	-1.02486	3.41723e-16
NM_053269	Rad51c	0.800161	0.392759	-1.02652	0.00056398
NM_177155	Klri2	33.0967	16.2437	-1.02681	1.41426e-15
NM_172551	Polrmt	3.65708	1.7945	-1.02709	5.41706e-10
NM_011065	Per1	4.48391	2.20004	-1.02722	1.3749e-11
NM_177205	9430015G10Rik	2.8589	1.40213	-1.0278	8.30866e-08
NM_001037747	Card9	10.0167	4.90912	-1.02886	1.01182e-10
NM_199035	Alg8	3.88983	1.90624	-1.02894	6.84716e-08
NM_021325	Cd200r1	1.46752	0.718065	-1.03109	0.00018153
NM_146105	Cnst	1.83062	0.895161	-1.03208	3.92162e-08
NM_019998	Alg2	2.79958	1.36872	-1.03234	3.13285e-08
NM_177462	Zmym6	2.90829	1.42129	-1.03295	1.2124e-09
NM_011762	Zfp59	2.30021	1.12386	-1.03327	2.63996e-08
NM_012000	Cln8	3.33533	1.6293	-1.03356	9.39243e-12
NM_027891	Lrwd1	9.36763	4.5754	-1.03377	1.40655e-11
NM_008389	Ipp	3.0331	1.48098	-1.03419	3.8424e-07
NM_027196	Pold4	21.6126	10.5487	-1.03479	1.76525e-11
NM_026255	Slc25a26	1.78167	0.86944	-1.03499	5.44617e-05
NM_001081326	Agl	3.60934	1.76042	-1.0358	2.48151e-13
NR_040420	Gm6568	2.02547	0.987055	-1.03691	0.000975129
NM_001014761	Scn2b	1.6552	0.805174	-1.03959	6.91397e-08
NM_199364	Lzts1	1.16409	0.566128	-1.03986	0.00109003
NM_025806	Plbd1	77.4952	37.6777	-1.04039	4.10207e-16
NM_011977	Slc27a1	1.16567	0.566636	-1.04057	6.4204e-05
NM_021424	Pvrl1	44.279	21.5247	-1.04063	2.07137e-16
NM_001159637	Nadk	36.8829	17.926	-1.0409	8.38565e-16
NM_133685	Rab31	6.86031	3.3312	-1.04222	2.65369e-12
NM_008568	Mcm7	8.69093	4.21994	-1.04227	7.53553e-12
NM_153535	Fam149a	0.712172	0.345746	-1.04244	1.58889e-05
NM_001146048	Lrrc1	2.73898	1.32935	-1.04288	2.10075e-08
NM_028232	Sgol1	1.77507	0.861315	-1.04322	2.72101e-07
NM_133976	Imp3	11.1451	5.40502	-1.04401	5.37699e-09
NM_026985	1810033B17Rik	45.2264	21.9275	-1.04442	1.2976e-14
NM_001081962	Sap25	12.1457	5.88817	-1.04453	4.24049e-10
NM_172960	Adck5	3.21113	1.55603	-1.04517	2.30325e-07
NM_025799	Fuca2	5.08548	2.46432	-1.04518	9.42403e-12
NM_016907	Spint1	61.0495	29.578	-1.04545	3.66513e-16
NM_172841	Slco5a1	4.36969	2.11691	-1.04556	9.85528e-14
NM_021280	Plcg1	11.0799	5.36762	-1.04558	1.49472e-14
NM_001161816	Gm15455	1.25818	0.609373	-1.04586	1.68318e-05
NM_001253916	Sez6l	2.47465	1.19858	-1.04587	1.12888e-10
NR_027804	Nagpa	7.26267	3.51649	-1.04634	5.73578e-11
NM_001164147	Tcf3	17.9097	8.66714	-1.04711	5.45509e-15
NM_011244	Rarg	13.9637	6.75735	-1.04715	5.34965e-14
NM_021568	Pcbp3	1.21011	0.585358	-1.04763	0.000219843
NM_011671	Ucp2	151.526	73.2991	-1.0477	4.79901e-17
NM_007421	Adssl1	11.0574	5.3459	-1.0485	9.02431e-12
NM_001252463	Mlst8	5.79848	2.80253	-1.04893	9.84144e-12
NM_001163138	Card6	1.29148	0.623731	-1.04998	4.95811e-07
NM_001165934	Rgs9	2.67559	1.29203	-1.05021	6.94262e-12
NM_001164679	Ano8	1.20047	0.579372	-1.05097	4.86631e-06
NM_009097	Rps6ka1	52.2199	25.2024	-1.05104	1.79927e-16
NM_001164361	Plekha8	1.60231	0.773273	-1.05108	1.9759e-09
NM_010421	Hexa	35.3925	17.0792	-1.0512	2.7218e-15
NM_026327	1810048J11Rik	0.8221	0.396643	-1.05139	2.35676e-05
NM_199197	Rbfa	3.19464	1.54127	-1.05146	7.05702e-06
NM_025966	2310039H08Rik	3.56688	1.72008	-1.05207	0.00016286
NM_181417	Csrp2bp	4.39139	2.11762	-1.05222	3.91039e-11
NM_001024932	Pilrb2	1.39716	0.673315	-1.05302	0.000333659
NM_025880	2410002F23Rik	7.60027	3.66254	-1.05318	8.64949e-11
NM_025730	Lrrk2	12.7019	6.12094	-1.05321	4.67584e-16
NM_030732	Tbl1xr1	9.16521	4.41619	-1.05336	1.47644e-15
NM_023824	Paqr4	1.33525	0.642993	-1.05415	3.96393e-05
NM_178142	Lcorl	1.18871	0.57219	-1.05478	1.30321e-07
NM_009761	Bnip3l	13.8101	6.6476	-1.05481	1.47666e-14
NM_011760	Zfp54	1.22829	0.591104	-1.05507	7.61025e-05
NM_008079	Galc	6.60705	3.17951	-1.05519	1.20793e-12
NM_009515	Was	14.8818	7.16131	-1.05524	2.05903e-13
NM_175244	Hectd3	8.42555	4.05109	-1.05645	4.55982e-14
NM_011708	Vwf	0.420237	0.202041	-1.05647	1.99034e-05
NM_177683	Vgll4	18.4012	8.84615	-1.05667	1.5037e-12
NM_144899	Adamtsl4	0.900595	0.432691	-1.05745	3.70323e-05
NM_025659	Abi3	9.72397	4.67165	-1.05761	3.67804e-14
NM_175554	Clspn	1.64132	0.788303	-1.058	1.79842e-08
NM_001111017	Serac1	0.899587	0.431763	-1.05896	1.73812e-06
NM_153177	Eif2c4	3.67333	1.7627	-1.05929	1.19488e-12
NM_001025561	Pus1	11.9423	5.73016	-1.05941	2.14823e-12
NM_001163763	Tcf19	1.92839	0.925109	-1.05961	2.98141e-05
NM_007708	Cit	1.49444	0.716911	-1.05971	2.0572e-09
NM_001256065	Gm5141	1.22273	0.586331	-1.06024	1.0087e-05
NM_010322	Gnpat	7.69771	3.6912	-1.06033	1.58947e-12
NM_172560	Cntrob	1.31389	0.629695	-1.06106	1.07837e-06
NM_001205181	Abhd4	20.92	10.0177	-1.06232	3.06209e-15
NM_138749	Plxnb2	10.8286	5.18515	-1.06239	1.06944e-15
NM_009274	Srpk2	3.41056	1.63242	-1.06298	2.04912e-12
NM_144527	Ccdc21	5.11333	2.44738	-1.06301	4.66441e-12
NM_008830	Abcb4	1.30432	0.624237	-1.06307	1.05047e-06
NM_019403	Rnf5	16.9961	8.13198	-1.06351	8.18935e-12
NM_008548	Man1a	81.6277	39.0546	-1.06357	2.81008e-17
NM_153415	Pomt2	1.08598	0.519564	-1.06357	8.1421e-07
NM_001033293	Uap1l1	28.7484	13.7519	-1.06384	5.6116e-15
NM_139302	Sh3glb2	2.60422	1.24549	-1.06407	4.38136e-06
NM_010957	Ogg1	2.52883	1.2094	-1.0641	1.18366e-05
NM_053173	Kifc5b	2.22753	1.06505	-1.06447	3.81572e-07
NM_194348	Atg2a	12.9927	6.20873	-1.06533	4.80556e-16
NM_177767	Ogfod1	4.27446	2.04201	-1.06574	1.29193e-12
NM_013630	Pkd1	5.51157	2.63247	-1.06604	5.62809e-16
NM_018789	Foxo4	4.76964	2.27789	-1.06616	4.65158e-11
NM_177387	Ust	4.10083	1.95812	-1.06643	1.1218e-11
NM_178898	Zfp956	2.23036	1.06488	-1.06654	2.53449e-07
NM_175151	Tatdn1	2.94817	1.40745	-1.06666	8.36438e-06
NM_001122733	Kit	40.2566	19.2168	-1.06686	4.01705e-17
NM_016772	Ech1	19.9644	9.52998	-1.06687	1.29193e-12
NM_133185	Rogdi	225.034	107.408	-1.06704	2.25401e-17
NM_001167937	D6Ertd527e	1.96899	0.939377	-1.06761	4.56622e-06
NM_177712	Zfp874a	1.35338	0.645677	-1.06761	4.56622e-06
NM_001037725	Fam117b	10.5221	5.01779	-1.06829	1.74461e-15
NM_016896	Map3k14	229.026	109.067	-1.0703	8.15572e-18
NM_001170333	Clec4a2	1.16406	0.553988	-1.07113	7.35523e-05
NM_001037707	Zfp27	1.73421	0.824833	-1.07205	2.06483e-07
NM_145612	Zfp810	3.70753	1.76226	-1.07301	3.4731e-10
NM_001024142	Fbxo10	1.59088	0.756104	-1.07313	3.19031e-08
NM_027562	Clec2g	6.50752	3.09255	-1.07329	1.99509e-11
NR_033623	2310044G17Rik	4.45983	2.11895	-1.07362	4.39103e-12
NM_145927	Fntb	1.13992	0.541444	-1.07393	9.91977e-05
NM_009828	Ccna2	14.2612	6.76104	-1.07677	1.19621e-14
NM_173379	Leprel1	9.93946	4.7113	-1.07703	9.2255e-13
NM_001159662	Ppp1r16b	9.54575	4.52379	-1.07732	8.1257e-16
NM_001029868	Pdzd4	1.57682	0.747056	-1.07768	1.48274e-07
NM_025609	Tab1	3.29527	1.56097	-1.07793	2.45741e-09
NM_011594	Timp2	3.50707	1.66118	-1.07803	1.71486e-10
NM_018879	Nprl2	5.97648	2.8292	-1.07886	6.79347e-09
NM_172448	Rnf43	3.35318	1.58562	-1.08046	4.32904e-11
NM_026880	Pink1	13.0802	6.18289	-1.08102	5.55515e-14
NM_009266	Sephs2	4.99223	2.35955	-1.08114	5.80553e-10
NM_001081462	Gtf2ird1	4.18355	1.97483	-1.08298	2.26345e-12
NM_009804	Cat	98.3221	46.4004	-1.08338	9.77916e-18
NM_011401	Slc2a3	0.953973	0.449962	-1.08406	1.11522e-05
NM_211358	Slc35c1	4.48691	2.11535	-1.0848	4.71513e-11
NM_010830	Msh6	7.61627	3.59052	-1.08488	3.4211e-14
NM_145479	Klhl22	2.74762	1.2952	-1.08496	3.00458e-08
NM_153098	Cd109	0.552268	0.260316	-1.085	3.09545e-05
NM_010236	Fpgs	3.0996	1.46095	-1.08513	3.64044e-08
NM_001167908	Ppp1r3e	2.20349	1.03811	-1.08575	4.77283e-06
NM_001167994	Trmt2b	3.32416	1.56613	-1.08576	4.57222e-10
NM_178635	Uvrag	65.9677	31.0454	-1.08738	8.67422e-18
NM_010266	Gda	0.58824	0.276729	-1.08783	4.14783e-05
NM_145468	Skp2	0.727915	0.342193	-1.08889	2.0301e-06
NM_030014	Hook1	2.56619	1.20624	-1.08909	4.69408e-10
NM_024465	Abhd12	46.6431	21.9211	-1.08934	7.17826e-17
NM_011250	Rbl2	13.288	6.23922	-1.09068	2.69588e-16
NM_028984	8430406I07Rik	1.09123	0.512041	-1.09151	6.5545e-05
NM_007419	Adrb1	1.11404	0.522436	-1.09236	9.58838e-05
NM_139145	Hlcs	2.10645	0.987875	-1.09238	8.42884e-10
NM_008292	Hsd17b4	40.9987	19.2245	-1.09263	3.15313e-17
NM_175286	Tprn	4.3772	2.05223	-1.09279	1.4442e-10
NM_001172054	Il11ra1	2.684	1.25494	-1.0967	1.01724e-06
NM_010163	Ext2	6.92283	3.23655	-1.09689	1.05864e-12
NM_011218	Ptprs	8.98449	4.19932	-1.09728	2.31036e-16
NM_178724	Harbi1	1.65691	0.774184	-1.09766	7.57473e-06
NR_002864	Peg13	5.22101	2.43868	-1.09821	1.49007e-13
NM_026353	Slc48a1	23.2206	10.8438	-1.09854	2.73069e-16
NM_010150	Nr2f6	6.98513	3.26011	-1.09935	1.13132e-11
NM_021555	Fam203a	1.35626	0.632901	-1.09946	0.000103314
NM_145960	Mtrf1	1.43274	0.668591	-1.09946	0.000103314
NM_053207	Egln1	7.29984	3.40601	-1.09977	9.13909e-14
NM_001038710	Tmod2	3.62409	1.69055	-1.10012	7.02169e-15
NM_178672	Scfd2	0.73038	0.340321	-1.10163	7.74067e-05
NM_020577	As3mt	6.1512	2.85568	-1.107	2.93194e-10
NM_001081499	Tbc1d8b	5.64494	2.61991	-1.10743	8.02083e-15
NM_134116	Gpsm3	51.24	23.7806	-1.10748	7.26214e-17
NM_013814	Galnt1	47.7409	22.156	-1.10752	2.96833e-18
NM_172772	Fam63b	4.17943	1.93954	-1.10758	7.42804e-15
NM_008677	Ncf4	66.6674	30.9369	-1.10765	1.80605e-17
NM_027534	Kdsr	1.13484	0.526526	-1.10786	6.97864e-08
NM_133765	Fbxo31	0.965804	0.447948	-1.10832	3.39644e-06
NM_020257	Clec2i	63.1324	29.2542	-1.10973	1.08981e-16
NM_178390	Fam53a	6.27034	2.90521	-1.10988	5.5393e-11
NM_133218	Zfp704	0.436903	0.202101	-1.11218	1.13759e-07
NM_009500	Vav2	24.8797	11.5075	-1.11239	2.00395e-17
NM_021365	Xlr4b	3.18226	1.47076	-1.11341	2.89003e-06
NM_147219	Abca5	0.85044	0.392994	-1.11366	1.85669e-08
NM_178882	D2hgdh	2.34058	1.08114	-1.11426	1.88568e-08
NM_007415	Parp1	15.1444	6.99508	-1.11437	1.10293e-16
NM_028207	Dusp3	7.82714	3.6149	-1.11452	6.54188e-15
NM_172692	Gba2	3.30495	1.52633	-1.11453	9.80848e-11
NM_010723	Lmo4	45.7487	21.1121	-1.11566	2.48024e-17
NM_025473	Fam3a	5.75784	2.65705	-1.11567	3.88992e-10
NM_030165	Csgalnact2	13.6557	6.29591	-1.11701	2.14455e-16
NM_019432	Tmem37	4.52271	2.08479	-1.11721	1.3044e-06
NM_029420	Slx1b	0.814632	0.375432	-1.11748	4.3094e-05
NM_019499	Mad2l1	7.67491	3.53709	-1.11756	2.38316e-11
NM_174987	1810063B05Rik	4.50448	2.07568	-1.11768	1.28811e-05
NM_001102611	Smyd4	1.09929	0.506511	-1.11782	5.13922e-06
NM_010515	Igf2r	5.92402	2.72932	-1.11803	1.45271e-16
NM_177710	Ssh2	4.96538	2.28689	-1.11851	3.75587e-16
NM_001025612	Snx22	4.20156	1.93496	-1.11859	2.41684e-10
NM_026674	Aph1c	2.80866	1.29112	-1.12124	8.43036e-12
NM_013662	Sema6b	0.288941	0.132775	-1.12149	0.0106316
NM_021793	Tmem8	15.4759	7.11066	-1.12196	1.06277e-16
NR_033148	Gm20605	27.3172	12.5512	-1.12198	3.15653e-18
NM_172442	Dtx4	2.36579	1.08681	-1.1222	1.63682e-11
NM_001164663	9830001H06Rik	8.47886	3.89458	-1.1224	4.10597e-18
NM_009447	Tuba4a	12.2689	5.62641	-1.1247	3.29279e-14
NM_026616	Rnaseh2c	7.72929	3.54434	-1.12475	3.95492e-07
NM_177263	Zhx3	1.26626	0.580411	-1.12537	1.60211e-07
NM_011116	Pld3	30.5271	13.9886	-1.12583	2.75643e-17
NM_172884	2900026A02Rik	0.656122	0.300302	-1.12746	4.55577e-06
NM_024282	Pppde1	5.87674	2.68814	-1.12839	3.20622e-14
NM_178751	Orai2	12.6585	5.79019	-1.12842	1.25785e-16
NM_134471	Kif2c	3.42668	1.56734	-1.12846	4.78324e-10
NM_146164	Lrch4	34.7422	15.8738	-1.13004	2.86547e-18
NR_028316	Mdp1	6.62233	3.02556	-1.13011	5.0259e-11
NM_009142	Cx3cl1	6.23835	2.84865	-1.13087	2.66338e-13
NM_138646	Hps4	7.82584	3.57254	-1.13128	7.18815e-14
NM_172122	Crocc	0.636776	0.290499	-1.13217	1.95038e-06
NM_027117	Klhdc2	12.0702	5.50048	-1.13381	3.95438e-14
NM_001190302	Gm14326	1.65489	0.753494	-1.13502	3.46119e-09
NM_001166388	Ptp4a3	8.82224	4.01212	-1.13677	1.64475e-15
NM_027420	2610034B18Rik	13.1464	5.97414	-1.13786	5.48847e-15
NM_023644	Mccc1	2.58879	1.17616	-1.13815	4.34817e-09
NM_021412	Mmp19	38.5295	17.5053	-1.13816	8.65855e-19
NM_008112	Gdi2	403.145	182.992	-1.13952	5.11273e-20
NM_011349	Sema3f	3.44854	1.56525	-1.13957	3.64713e-11
NM_153137	Traf3ip3	3.9059	1.77176	-1.14043	1.57203e-09
NM_001162500	Parvg	9.54751	4.33044	-1.1406	1.35644e-14
NM_029643	Slc52a2	5.28766	2.39576	-1.14212	4.73495e-12
NM_027460	Slc25a33	3.55596	1.61096	-1.14226	1.56836e-08
NM_013612	Slc11a1	38.4388	17.4034	-1.14319	2.39585e-18
NM_026962	Kbtbd3	1.51387	0.685076	-1.14381	6.44514e-06
NM_012029	Ecsit	4.10717	1.85803	-1.14432	1.30287e-08
NM_001033155	Dnajb14	17.0384	7.70484	-1.14494	1.8887e-15
NM_145398	Casd1	6.66563	3.012	-1.14601	1.23886e-14
NM_016768	Pbx3	2.69202	1.2164	-1.14602	2.34794e-08
NM_030093	Snrnp25	18.1914	8.21589	-1.14675	1.96739e-12
NM_029891	Nkrf	1.68765	0.761572	-1.1479	1.26502e-07
NM_026785	Ube2c	23.7309	10.7087	-1.14797	3.97521e-14
NM_028015	Lass5	17.239	7.76964	-1.14975	6.18933e-16
NM_027949	Phf7	2.30933	1.0402	-1.15054	6.26877e-07
NM_053197	Sfxn3	17.7556	7.99753	-1.15064	2.01067e-17
NM_175137	Vars2	1.47637	0.664347	-1.15199	1.60723e-08
NM_027156	Ddx51	2.92762	1.31734	-1.15207	3.26863e-12
NM_001039509	Pnkd	3.33508	1.50053	-1.15221	1.86558e-10
NM_001033258	D10Bwg1379e	1.15419	0.51925	-1.15235	2.35828e-10
NM_175324	Acad11	4.1093	1.84773	-1.15312	4.2046e-12
NM_008921	Prim1	4.47059	2.00929	-1.15372	9.87434e-09
NM_145993	L3mbtl2	5.21051	2.33864	-1.15574	2.03726e-13
NM_178364	Zfp369	3.3801	1.51651	-1.15628	1.82765e-10
NM_009560	Zfp60	2.45645	1.10027	-1.15868	1.20707e-10
NM_028140	Mfsd8	1.51343	0.67642	-1.16176	4.27212e-07
NM_020590	Gabarapl1	55.1971	24.67	-1.16183	4.57892e-19
NM_178605	Nop16	11.0805	4.9517	-1.16201	8.00366e-14
NM_025995	Fbxo5	3.71351	1.65774	-1.16351	1.00527e-08
NM_019972	Sort1	7.29568	3.25659	-1.16367	1.35631e-17
NM_025277	Gng10	23.5114	10.4899	-1.16435	3.02785e-15
NM_011986	Ncdn	6.96522	3.10579	-1.16519	3.7914e-15
NM_029617	Casc5	3.36953	1.50198	-1.16567	1.68305e-14
NM_013551	Hmbs	2.46727	1.09847	-1.16733	2.0301e-06
NR_015465	C920009B18Rik	5.86002	2.60839	-1.16773	2.62724e-15
NM_008628	Msh2	2.41235	1.07261	-1.16926	3.01942e-09
NM_027698	Eri2	1.35392	0.60198	-1.16928	2.27656e-07
NM_144812	Tnrc6b	4.50373	2.00222	-1.16952	7.16663e-19
NM_025522	Dhrs7	2.63567	1.17122	-1.17005	6.65935e-06
NR_036602	4933421O10Rik	1.19006	0.528707	-1.17041	4.56212e-07
NM_016703	Preb	13.0199	5.78043	-1.17146	9.69458e-19
NM_030678	Gys1	3.75214	1.66523	-1.17196	2.21421e-12
NM_175380	Gpd1l	2.30521	1.02255	-1.1727	7.65239e-11
NM_001076791	Zfp874b	1.35219	0.599525	-1.17333	1.1516e-07
NM_015828	Gne	1.8942	0.839576	-1.17382	5.69154e-11
NM_177601	Tmem60	5.70258	2.52336	-1.1762	1.47754e-07
NM_001024645	Lrrc16b	0.681347	0.301456	-1.17632	1.1814e-05
NM_009288	Stk10	27.9687	12.3735	-1.17656	4.61905e-20
NM_011863	Papss1	6.77755	2.99832	-1.17659	9.30013e-14
NM_029756	Sdccag8	6.0249	2.66392	-1.17737	3.80305e-13
NM_011159	Prkdc	1.5428	0.681925	-1.17785	2.94569e-14
NM_145401	Prkag2	5.70973	2.52001	-1.17997	3.71018e-14
NM_026917	Zdhhc3	9.32424	4.11431	-1.18033	8.77181e-19
NR_028429	Thap6	2.16296	0.953931	-1.181	8.14665e-10
NM_001163622	Prepl	2.51331	1.10651	-1.18354	7.94436e-11
NM_183170	Mpv17l2	6.52079	2.8706	-1.18364	1.0508e-08
NM_177893	Fan1	1.03537	0.455755	-1.18371	3.02198e-06
NM_145624	Zfp709	1.92213	0.845939	-1.18403	1.37898e-09
NM_021540	Rnf130	39.3564	17.3124	-1.18478	1.15166e-18
NM_025790	Acot13	6.65281	2.92607	-1.18492	3.30418e-07
NM_001163766	Wdr90	0.678418	0.298226	-1.18568	8.91641e-07
NM_001166364	2310046O06Rik	4.23408	1.85858	-1.18782	2.13476e-12
NM_011599	Tle1	2.46117	1.07987	-1.18846	1.82024e-11
NM_175403	Mlec	17.6354	7.73778	-1.18848	5.45536e-20
NM_030037	Mospd3	4.44276	1.94905	-1.18863	7.34402e-09
NM_001001176	Taf9b	3.81668	1.67349	-1.18942	4.72275e-11
NM_001045483	Mapk1ip1	3.08853	1.35417	-1.18943	1.98046e-07
NM_026601	Hyi	6.33183	2.77455	-1.19031	2.08794e-08
NM_176962	Zfp944	1.87703	0.82243	-1.19042	7.0874e-08
NM_001025566	Chka	3.54992	1.55477	-1.19106	3.02277e-12
NM_134420	Slc26a6	2.50493	1.09682	-1.19139	5.67652e-10
NM_173781	Rab6b	4.15688	1.8197	-1.19178	1.43736e-14
NM_138950	Wdr81	6.86122	3.0001	-1.19345	2.73158e-18
NM_029475	Adal	1.45247	0.634788	-1.19405	4.4614e-06
NM_133753	Errfi1	7.79472	3.40636	-1.19425	2.17485e-15
NM_011322	Scn1b	1.79632	0.784452	-1.19515	2.6048e-05
NM_009373	Tgm2	134.95	58.8991	-1.19611	1.17992e-21
NM_001195088	Tmc8	3.95024	1.72138	-1.19835	9.94848e-12
NM_145433	Mrm1	3.27232	1.42593	-1.19837	3.64437e-10
NM_001144855	Ppfia4	0.855428	0.372739	-1.19841	5.45268e-08
NM_053103	Entpd7	2.38048	1.03651	-1.19949	3.82543e-13
NM_026412	D2Ertd750e	2.45617	1.06939	-1.19957	6.74416e-10
NM_025581	Ska1	0.952622	0.41354	-1.20373	4.75469e-05
NM_013739	Dok3	2.1074	0.914833	-1.20377	4.54225e-06
NM_010717	Limk1	10.562	4.5807	-1.20523	2.58766e-17
NM_009387	Tk1	2.14468	0.929987	-1.20535	1.44876e-05
NM_025346	Rmnd5b	4.95573	2.14874	-1.20557	4.13655e-11
NM_001081206	Dgki	0.922543	0.399711	-1.20657	4.54642e-07
NM_029557	Tsen54	7.80208	3.38043	-1.20663	1.34949e-13
NM_029357	Pcdh1	0.669938	0.290101	-1.20733	2.70803e-05
NM_013546	Hebp1	7.50465	3.24912	-1.20769	4.01318e-10
NM_010442	Hmox1	313.746	135.735	-1.20881	4.28318e-22
NM_029999	Lbh	8.92704	3.85703	-1.21068	2.02148e-16
NM_001004062	Crtc1	2.61704	1.13008	-1.21148	1.84377e-13
NM_025455	Ccdc28b	10.7568	4.64177	-1.21245	6.62222e-11
NM_001252626	Ptgr2	3.28171	1.41564	-1.21296	1.06149e-11
NM_001166597	Dgkz	11.4634	4.94363	-1.21339	8.40432e-19
NM_027215	Tmem147	15.7059	6.76913	-1.21424	3.6677e-13
NM_001037859	Csf1r	31.8841	13.7288	-1.21563	4.21961e-21
NM_024188	Oxct1	13.4754	5.79873	-1.21651	6.84778e-19
NM_199301	Mtg1	1.89687	0.815918	-1.217	8.4727e-06
NM_011213	Ptprf	1.71002	0.735026	-1.21812	5.89052e-13
NM_027288	Manba	1.93354	0.830706	-1.21878	1.21929e-09
NM_207301	Wrb	1.2473	0.535491	-1.21976	7.19502e-06
NM_178912	Fancm	0.6353	0.272698	-1.22006	6.26517e-08
NM_023645	Kdelc1	1.98687	0.85157	-1.22222	1.60278e-07
NM_001033145	1190002N15Rik	2.43695	1.0443	-1.2225	2.17388e-11
NM_001081363	Cenpf	2.60727	1.11727	-1.22254	5.85728e-17
NM_019821	Gltp	67.6602	28.9921	-1.22265	4.08235e-21
NM_026009	Ccdc47	11.5991	4.96884	-1.22302	4.46532e-18
NM_001256521	C330006A16Rik	4.10775	1.75864	-1.22386	1.29785e-11
NM_145554	Ldlrap1	4.44769	1.90378	-1.22416	1.68803e-12
NM_011925	Cd97	112.269	48.0096	-1.22556	1.64896e-22
NM_029339	Ccdc101	4.08284	1.74573	-1.22566	7.83841e-08
NM_001039087	Rapgef1	30.716	13.1223	-1.22696	4.90093e-22
NM_172672	Ganc	1.50107	0.641184	-1.22713	7.15279e-10
NM_018750	Rassf5	8.75795	3.74065	-1.22729	3.37382e-17
NM_019866	Spib	37.4643	15.9837	-1.22891	3.08177e-21
NM_146215	Ftsjd1	1.09586	0.46644	-1.2322	5.09994e-07
NM_138607	Fam50a	46.0202	19.5812	-1.23279	2.97473e-20
NM_001168514	Mapk14	9.20577	3.91428	-1.23378	8.23855e-18
NM_013565	Itga3	1.64441	0.698711	-1.23475	1.70981e-10
NM_138648	Olr1	2.44218	1.0374	-1.23515	5.32048e-11
NM_023042	Recql	3.67429	1.55876	-1.23703	5.47397e-13
NM_013508	Elk3	28.8553	12.2246	-1.23905	7.86857e-22
NM_008253	Hmgb3	2.5399	1.07572	-1.23937	2.79669e-07
NM_001079686	Syne1	3.88579	1.64466	-1.24041	6.75829e-19
NM_175493	Gpr68	30.7307	13.0017	-1.24097	1.6114e-21
NM_013646	Rora	7.47639	3.16176	-1.24158	5.04671e-13
NM_020329	Dolpp1	2.08394	0.880628	-1.24262	1.63488e-07
NM_001008785	Kbtbd8	1.66749	0.703433	-1.24515	1.39143e-10
NM_146002	Rhbdd2	1.27001	0.535405	-1.24606	1.51924e-08
NM_133977	Trf	29.3864	12.3513	-1.25049	5.54435e-21
NM_028758	Gga2	8.88022	3.7299	-1.25145	2.49076e-19
NM_133350	Mapre3	1.66244	0.697599	-1.2527	3.66682e-06
NM_145158	Emilin2	2.11877	0.888888	-1.25311	5.88222e-11
NM_024184	Asf1b	6.10948	2.56206	-1.2537	6.05939e-12
NM_009744	Bcl6	58.9938	24.7211	-1.25482	5.61864e-23
NM_001160402	Tm4sf19	5.36682	2.24831	-1.25517	8.95506e-10
NM_029410	Bcl2l12	4.96091	2.07737	-1.25577	1.0323e-08
NM_146108	Hibch	2.3004	0.96257	-1.25682	3.55269e-07
NM_144808	Slc39a14	4.05577	1.69685	-1.2571	5.83665e-16
NM_145437	Cd300ld	2.35813	0.986284	-1.2575	4.86893e-09
NM_146033	Ankmy2	4.30835	1.80185	-1.25761	2.03518e-12
NM_024248	Cars2	3.14375	1.31396	-1.2585	3.87977e-09
NM_134122	Nrm	6.24522	2.60545	-1.26117	1.38025e-11
NM_172397	Limd2	53.8935	22.4843	-1.26119	6.01134e-23
NM_030599	Klrb1b	3.85842	1.60952	-1.26133	3.32436e-11
NM_199308	Mast3	4.02799	1.67854	-1.26284	1.82958e-16
NM_133746	Calhm2	5.82403	2.42658	-1.26306	3.34906e-13
NM_019410	Pfn2	1.31182	0.546405	-1.26337	1.44062e-05
NM_001033263	Agap2	2.29949	0.957854	-1.2634	1.16585e-13
NM_177244	Fastkd1	2.06771	0.861015	-1.26385	3.56937e-09
NM_009053	Rfng	2.50104	1.04105	-1.26442	1.08153e-08
NM_011066	Per2	0.524462	0.218118	-1.2656	3.68289e-06
NM_025708	Tmem186	2.45589	1.02122	-1.2659	3.18279e-10
NM_029186	Tmem180	1.78985	0.744163	-1.26605	2.37198e-07
NM_001029890	Mex3a	2.77831	1.15412	-1.26739	5.2381e-15
NM_017479	Myst4	3.74297	1.55444	-1.26778	8.9672e-18
NM_134052	Adi1	3.73918	1.55238	-1.26817	1.34568e-09
NM_201646	Btbd6	2.77044	1.14869	-1.27005	4.22226e-09
NM_134042	Aldh6a1	0.877749	0.363731	-1.2708	4.66857e-06
NM_008052	Dtx1	12.9143	5.35144	-1.27096	3.12645e-20
NM_007953	Esrra	10.2772	4.25792	-1.27121	5.78036e-17
NM_025377	Fam33a	3.64831	1.50891	-1.27364	1.94578e-08
NM_011697	Vegfb	6.29466	2.60091	-1.27506	4.24197e-11
NM_009721	Atp1b1	8.10281	3.34692	-1.27557	2.89202e-16
NM_028243	Prcp	30.6822	12.6613	-1.27698	1.73311e-22
NM_001033528	Usp36	4.63734	1.91338	-1.27715	9.55796e-18
NM_027194	Tm2d2	27.8454	11.4859	-1.27757	3.31466e-19
NM_146169	Paip2b	5.93632	2.44719	-1.27842	2.40903e-16
NM_001004362	2610008E11Rik	1.73478	0.71501	-1.27866	1.4141e-10
NM_026572	Gcsh	4.67108	1.92371	-1.2798	9.69582e-10
NM_019990	Stard10	10.8869	4.48026	-1.2809	5.5544e-14
NM_001007460	Zdhhc23	1.40163	0.576425	-1.28167	0.000199571
NM_177909	Slc9a9	5.64561	2.32137	-1.28213	1.98043e-16
NM_027678	Zranb3	0.74556	0.306488	-1.28236	2.30471e-06
NM_028307	Tdrkh	1.04045	0.42716	-1.28421	9.54659e-06
NR_033185	Rcbtb2	7.07596	2.90511	-1.28432	4.82241e-18
NM_001033175	Cln6	2.19524	0.900083	-1.28616	2.51001e-08
NM_198616	Ccdc85b	0.971967	0.398356	-1.28675	7.20392e-08
NM_178589	Tnfrsf21	2.98522	1.22327	-1.28706	5.61762e-13
NM_146211	Glt25d1	33.3408	13.6439	-1.28903	3.3359e-23
NM_008486	Anpep	92.0349	37.6486	-1.28958	1.23993e-24
NM_001160152	Amy2a2	0.428288	0.175118	-1.29	0.000400769
NM_001160151	Amy2a3	0.428288	0.175118	-1.29	0.000400769
NM_001160150	Amy2a4	0.428288	0.175118	-1.29	0.000400769
NM_178798	Slc7a6	5.02162	2.05213	-1.29101	2.62139e-16
NM_144908	Galnt11	6.18169	2.52345	-1.29258	2.4093e-15
NM_178113	Ncapd3	2.47733	1.01127	-1.29259	1.7571e-14
NM_145439	Tmc6	8.4163	3.43339	-1.29353	7.6808e-18
NM_025373	1110008L16Rik	1.6019	0.653039	-1.29446	1.0607e-08
NM_080448	Srgap3	2.78425	1.13468	-1.29499	6.7772e-18
NM_009773	Bub1b	7.97177	3.24832	-1.29519	9.34816e-19
NM_133687	Cxxc5	3.91399	1.59187	-1.29787	5.60457e-12
NM_027950	Osgin1	4.89958	1.98832	-1.30107	1.80887e-12
NR_045170	Gm10336	1.55136	0.629468	-1.30125	1.35567e-09
NM_145415	Diexf	1.64476	0.667166	-1.30171	3.83056e-12
NM_027654	Pcgf6	2.52488	1.02405	-1.30185	5.36922e-09
NM_011539	Tbxas1	7.96832	3.22743	-1.30386	1.53453e-15
NM_013769	Tjp3	5.20005	2.10619	-1.30386	1.53453e-15
NM_025582	2810405K02Rik	4.72004	1.9096	-1.30541	3.37592e-07
NM_010697	Ldb1	15.6057	6.30729	-1.30697	5.02639e-20
NM_008250	Hlx	32.2602	13.021	-1.30891	8.13414e-23
NM_008378	Impact	9.1894	3.703	-1.31126	1.49175e-19
NM_197990	1700025G04Rik	1.09507	0.44027	-1.31452	2.5488e-13
NM_144521	Snap47	2.29938	0.923621	-1.31577	5.23608e-08
NM_030246	Dcaf4	3.03821	1.22003	-1.31624	3.32083e-10
NM_172289	Slc36a4	2.29149	0.919669	-1.317	3.41416e-08
NM_153795	Fermt3	56.7401	22.7578	-1.31801	9.17925e-25
NM_001001881	2510009E07Rik	8.29645	3.32493	-1.31916	4.05138e-21
NM_173450	Rpusd2	0.537047	0.214986	-1.32065	4.26504e-06
NM_008339	Cd79b	8.72185	3.49036	-1.32122	3.06713e-13
NM_011131	Pold1	5.46517	2.18605	-1.32192	6.73952e-17
NM_017476	Akap8l	9.07442	3.6261	-1.32336	5.54735e-17
NM_133706	Tmem97	3.61159	1.44229	-1.32418	8.84864e-09
NM_138672	Stab1	1.74319	0.696061	-1.32442	3.14144e-15
NM_009848	Entpd1	10.3188	4.11792	-1.32528	2.4137e-21
NM_201352	Gdpd5	1.5633	0.623269	-1.32659	1.40168e-09
NM_173014	Lpcat2	4.23639	1.68498	-1.33007	2.81726e-14
NM_133754	Fblim1	6.11182	2.4307	-1.33021	3.67704e-17
NR_015555	4933404O12Rik	3.13206	1.24529	-1.33059	1.41654e-14
NM_011828	Hs2st1	1.7889	0.71068	-1.33175	2.90694e-12
NM_201359	Tmem106c	2.44124	0.968653	-1.33345	8.61035e-08
NM_153780	2610044O15Rik	2.56237	1.01225	-1.33979	1.82357e-07
NM_001045964	Mink1	23.1209	9.13166	-1.34024	4.25646e-25
NR_045696	9330133O14Rik	1.90314	0.751588	-1.34029	2.07383e-09
NM_180956	Ndrg3	6.13453	2.42147	-1.34105	1.32873e-16
NM_030724	Uck2	16.0537	6.32589	-1.34354	3.20813e-18
NM_026331	Slc25a37	4.71529	1.8527	-1.34769	8.96159e-18
NM_010304	Gna15	3.23033	1.26838	-1.34862	1.1645e-10
NM_029879	Rgs7bp	0.96417	0.378335	-1.34954	8.03813e-10
NM_001037221	Samd4	0.558082	0.218471	-1.35292	7.28491e-08
NM_025294	Gm16515	2.8521	1.11402	-1.35621	9.35365e-15
NM_133198	Pygl	33.1443	12.9328	-1.35772	3.21895e-25
NM_199446	Phkb	5.52135	2.15325	-1.35849	1.38505e-19
NM_001163640	Chn2	2.62429	1.02268	-1.35952	1.99963e-12
NM_019699	Fads2	3.56018	1.38726	-1.35963	9.92569e-10
NM_010686	Laptm5	297.538	115.665	-1.36312	8.69638e-28
NM_008856	Prkch	4.16366	1.61792	-1.36368	7.58316e-16
NM_009854	Cd7	10.5629	4.10207	-1.36454	2.51834e-14
NM_008898	Por	28.3573	10.9989	-1.36636	1.10327e-24
NR_040257	2210408F21Rik	4.61576	1.78818	-1.36798	4.67468e-09
NM_146001	Hip1	3.78731	1.46694	-1.36835	1.08661e-20
NM_139303	Kif18a	1.06295	0.411549	-1.36881	1.45641e-07
NM_007671	Cdkn2c	6.94054	2.68292	-1.37119	5.56236e-12
NM_001093750	Ptchd1	11.9033	4.59976	-1.37172	3.5733e-25
NM_175194	Slc25a16	2.93364	1.13348	-1.37188	3.28385e-13
NM_026764	Gstm4	2.41294	0.932002	-1.37228	3.71067e-08
NM_178785	Rasal3	1.89305	0.7302	-1.37428	2.05966e-11
NM_001039239	Zfp808	0.896908	0.345376	-1.37663	1.67438e-06
NM_153582	Cmtm4	2.7348	1.05205	-1.3782	6.22249e-19
NM_010813	Mnt	10.2821	3.95333	-1.37898	2.95752e-23
NM_007379	Abca2	1.5869	0.609798	-1.37977	1.12184e-15
NM_054057	Prosc	23.096	8.87193	-1.38031	1.12259e-25
NM_133926	Camk1	3.85617	1.47854	-1.38291	4.09885e-10
NR_028354	Mvd	16.2094	6.21204	-1.38368	3.75858e-21
NM_013538	Cdca3	7.38266	2.82909	-1.38376	1.04265e-14
NM_001033273	5031439G07Rik	29.2382	11.195	-1.385	3.96204e-27
NM_028370	Pot1b	19.6365	7.51362	-1.38595	2.77806e-25
NM_001005860	Clec4a4	6.2924	2.40703	-1.38629	1.50811e-11
NM_146208	Neil3	1.21585	0.464832	-1.38702	1.79807e-06
NM_207675	Cadm1	25.9082	9.89955	-1.38797	1.01033e-26
NM_177715	Kctd12	35.6571	13.6172	-1.38875	7.56979e-28
NM_019580	Gde1	10.8464	4.13824	-1.3901	1.41391e-17
NM_027230	Zmynd8	10.1242	3.85804	-1.39185	1.29578e-24
NM_144811	Cbx7	3.28405	1.25017	-1.39331	7.64814e-14
NM_197959	Kif18b	2.84795	1.08415	-1.39331	7.64814e-14
NM_026721	Slc39a13	5.22647	1.98868	-1.39398	1.9784e-15
NM_023117	Cdc25b	3.17978	1.20989	-1.394	4.69541e-14
NM_007964	Evi5	3.76508	1.42937	-1.39728	1.20481e-19
NM_001081258	Kif14	1.05273	0.39952	-1.39775	1.06809e-13
NM_023209	Pbk	3.30517	1.2538	-1.39833	2.97463e-10
NM_015736	Galnt3	3.2781	1.24233	-1.39977	1.32372e-15
NM_001081237	Klhdc5	0.479489	0.180862	-1.40646	4.0854e-07
NM_028347	Neil1	2.95283	1.1123	-1.40842	1.13354e-07
NM_008795	Cdk18	1.25753	0.473594	-1.40875	2.50751e-08
NM_001162908	Sesn1	3.47484	1.30522	-1.41261	3.66352e-15
NM_008688	Nfic	5.17198	1.9426	-1.41271	2.44583e-22
NM_009238	Sox4	4.36822	1.63592	-1.41691	2.4608e-16
NM_028130	Zfp157	1.09652	0.410389	-1.41779	9.03092e-11
NM_029436	Klhl24	9.6895	3.62123	-1.41993	3.29725e-26
NM_194344	Sh3tc1	2.11213	0.788854	-1.42082	2.47276e-14
NM_001199023	Pla2g6	1.03791	0.387267	-1.42216	2.39011e-08
NM_021334	Itgax	79.2518	29.5483	-1.42337	1.42246e-29
NM_172301	Ccnb1	8.1879	3.04901	-1.42513	2.72089e-19
NM_019753	Cdh17	0.419242	0.155696	-1.42872	0.000291211
NM_008063	Slc37a4	2.73795	1.0169	-1.42884	7.89564e-11
NM_028390	Anln	2.45541	0.911975	-1.42886	8.8802e-17
NM_015759	Fgd3	21.9948	8.15381	-1.43161	8.54841e-27
NM_144526	Fam64a	4.16244	1.54257	-1.43201	3.00778e-11
NM_023059	Sigirr	5.21469	1.93096	-1.43321	4.5551e-15
NM_001004363	Nuak1	3.56159	1.31721	-1.43501	4.70581e-19
NM_008886	Pms2	1.94278	0.716944	-1.43811	1.30584e-11
NM_019800	Acp6	3.1898	1.17526	-1.4404	6.84303e-11
NM_001004140	Ckap2	2.15352	0.793448	-1.4404	6.84303e-11
NM_134021	Pnpo	4.9563	1.818	-1.44687	5.10921e-15
NM_175669	Gpr82	0.989587	0.36287	-1.44717	1.7264e-06
NM_008923	Prkar1b	1.11553	0.408625	-1.44871	2.74237e-07
NM_178901	AI467606	5.47573	2.00345	-1.45052	2.09795e-15
NM_011519	Sdc1	1.82118	0.666074	-1.45103	5.65932e-11
NM_172992	Phtf2	10.0957	3.68829	-1.45271	1.15571e-25
NM_001252656	Kcnab2	3.2995	1.20537	-1.45273	1.61242e-16
NM_007681	Cenpa	17.3541	6.33755	-1.45326	2.81519e-21
NM_183195	Marveld1	29.0439	10.5904	-1.45547	1.7126e-28
NM_001033142	Rnf166	16.685	6.08251	-1.45579	5.43035e-23
NM_001024950	Zfp563	0.572167	0.20834	-1.45736	1.94578e-08
NM_001164597	Znf512b	3.15041	1.14631	-1.45852	3.7364e-19
NM_178253	Klhdc1	1.59823	0.580797	-1.46021	1.37543e-07
NM_009370	Tgfbr1	22.9453	8.33766	-1.46048	1.23125e-29
NM_027560	Arrdc2	8.41868	3.05816	-1.4609	2.66851e-20
NR_028061	Gm8615	5.05128	1.83348	-1.46201	1.2676e-15
NM_013552	Hmmr	3.38253	1.22704	-1.46288	2.34304e-17
NM_021339	Cdon	21.8253	7.91454	-1.46342	3.8899e-30
NM_001081040	Coq10a	1.71341	0.620467	-1.46532	2.33298e-09
NM_033322	Lztfl1	5.06213	1.83306	-1.46546	1.86023e-19
NM_029654	Atg2b	2.67641	0.968924	-1.46583	1.08914e-22
NM_054051	Pip4k2b	10.0788	3.64384	-1.46778	2.44191e-26
NM_001110778	Adam11	2.95602	1.06861	-1.46788	1.57602e-18
NM_175543	Rab11fip4	4.44848	1.60787	-1.46812	5.73241e-18
NM_025835	Pccb	2.39026	0.863837	-1.46824	5.88222e-11
NM_133203	Klra17	8.04161	2.90491	-1.46894	6.38319e-15
NM_145409	Chtf18	0.933772	0.337175	-1.4694	2.90213e-07
NM_175429	Kctd12b	2.08957	0.754271	-1.47	2.22051e-15
NM_183046	Kif20b	3.03903	1.0968	-1.47028	1.91406e-19
NM_025529	Nudt8	7.87733	2.84119	-1.47113	6.1354e-12
NM_022320	Gpr35	25.19	9.08571	-1.47118	1.49867e-29
NM_029645	Gatc	3.13197	1.12959	-1.47118	3.7708e-11
NM_013659	Sema4b	3.68148	1.32442	-1.47488	2.38177e-18
NM_178664	B3gntl1	1.10513	0.397044	-1.47668	1.0607e-07
NM_001163288	Susd1	1.00507	0.360681	-1.47834	5.45268e-08
NM_153560	Fam102a	6.73648	2.41106	-1.48231	2.05234e-23
NM_009164	Sh3bp1	61.8541	22.1294	-1.4829	3.12676e-30
NM_029394	Snx24	1.389	0.496452	-1.48412	8.77627e-07
NM_026883	1500011H22Rik	3.62373	1.29517	-1.48419	2.1264e-08
NM_172903	Man2a2	1.77439	0.633691	-1.48543	7.49608e-17
NM_133665	Mef2d	20.0343	7.15474	-1.48549	1.04483e-26
NM_178612	Cnpy4	2.71316	0.968516	-1.48602	2.91319e-10
NM_018763	Chst2	0.533418	0.190395	-1.48612	4.23117e-08
NM_001167967	Ankrd10	4.0113	1.43078	-1.48721	6.41346e-16
NM_145434	Nr1d1	2.17306	0.774846	-1.48765	1.58101e-11
NM_028057	Cyb5r1	3.66485	1.30395	-1.49077	8.00442e-12
NM_025374	Glo1	8.84815	3.14672	-1.4915	5.13523e-20
NM_025954	Pgp	6.93556	2.46489	-1.49242	4.14694e-13
NM_016780	Itgb3	1.63782	0.581867	-1.49296	2.27818e-15
NM_009542	Zfp101	1.16679	0.41449	-1.49297	6.30069e-08
NM_001253736	Pdlim2	3.46186	1.22925	-1.49368	2.57051e-11
NM_145359	Fam100a	18.328	6.50057	-1.49539	5.15751e-23
NM_146171	Ncapd2	10.4263	3.69112	-1.49809	6.82398e-27
NM_011798	Xcr1	11.1717	3.95093	-1.49957	3.25371e-27
NM_001134300	8430427H17Rik	4.9921	1.76514	-1.49985	1.23282e-24
NM_010430	Hic1	2.29093	0.80772	-1.50395	1.20914e-15
NM_013763	Tbl2	2.02199	0.71039	-1.50904	4.58189e-15
NM_026555	Rcn3	3.87961	1.36204	-1.51004	1.30806e-11
NM_139140	Spats2	3.91247	1.37324	-1.51043	2.51513e-14
NM_008595	Mfng	3.03463	1.06369	-1.51234	1.64331e-11
NM_008317	Hyal1	2.11476	0.741142	-1.51256	3.30098e-10
NM_001252472	Cd84	0.894837	0.313473	-1.51312	6.62271e-08
NM_010118	Egr2	5.3158	1.85785	-1.51662	7.98703e-20
NM_029020	Abcb8	4.62482	1.61434	-1.51841	1.02347e-18
NM_011305	Rxra	4.64299	1.61948	-1.51951	2.47928e-23
NM_009104	Rrm2	9.96231	3.47236	-1.52054	2.02432e-22
NM_130859	Card10	1.04851	0.364832	-1.52292	7.38676e-11
NM_001256081	Myo7a	0.435509	0.151313	-1.525	2.88667e-08
NM_028576	1700106N22Rik	3.90492	1.35567	-1.52619	1.06621e-11
NM_001077694	Dysf	1.94192	0.673638	-1.5274	1.13872e-18
NM_001252578	Sulf2	12.1295	4.20599	-1.52799	6.50738e-28
NM_054102	Ivns1abp	45.1393	15.6337	-1.52972	1.05666e-32
NM_007872	Dnmt3a	27.3082	9.44993	-1.53096	1.29694e-33
NM_175532	Nlrp10	2.73375	0.945331	-1.53195	4.04326e-18
NM_183417	Cdk2	31.429	10.8681	-1.53199	1.04433e-30
NM_011374	St8sia1	6.16691	2.13171	-1.53253	8.12937e-29
NM_010368	Gusb	50.16	17.2576	-1.5393	1.73244e-32
NM_001039376	Pde4dip	15.9451	5.4847	-1.53963	1.06506e-32
NM_001081330	Dnahc2	3.88989	1.33739	-1.54029	6.86695e-29
NM_008825	Pfkfb2	0.754222	0.259215	-1.54074	8.809e-12
NR_033514	2310015A10Rik	2.85439	0.979601	-1.54287	3.00937e-19
NM_008668	Nab2	18.465	6.32802	-1.54495	1.97806e-28
NM_170758	Cd300a	12.1503	4.16111	-1.54594	2.37518e-29
NM_028820	1700017B05Rik	3.40108	1.16223	-1.54907	4.2239e-21
NM_001081415	Samd1	13.0691	4.45952	-1.55118	7.13275e-25
NM_001164573	Myo1h	2.09404	0.713914	-1.55241	1.69799e-16
NM_001193271	Meis1	0.676518	0.230498	-1.55314	1.01534e-06
NR_037708	Adamts10	1.46853	0.500128	-1.55391	1.82813e-12
NM_178704	Dpy19l3	0.368759	0.12548	-1.55502	9.18095e-08
NM_008976	Ptpn14	0.587937	0.199969	-1.5558	5.07215e-13
NM_001080746	Gtf2i	9.65115	3.2813	-1.55642	4.03126e-28
NM_001164598	Irf2bp2	9.1338	3.10464	-1.55678	6.1042e-28
NM_009127	Scd1	5.56977	1.89187	-1.55778	4.62899e-25
NM_001033352	Klhl21	3.61487	1.22578	-1.56021	8.78187e-20
NM_001012766	Ear12	12.0443	4.08191	-1.56093	2.29917e-12
NM_017388	Ear3	12.0443	4.08191	-1.56093	2.29917e-12
NM_028817	Acsl3	0.88822	0.300872	-1.56161	5.30823e-09
NM_011586	Myo18a	14.0086	4.73597	-1.56457	6.32994e-33
NM_001033978	H2-Eb2	52.0171	17.5521	-1.56734	2.08003e-34
NM_130450	Elovl6	0.592764	0.199772	-1.56894	4.09573e-09
NM_008969	Ptgs1	5.7968	1.95295	-1.56957	2.02771e-21
NM_001025586	Nr2c2ap	16.5752	5.58255	-1.57	8.05226e-23
NR_015597	Zfp862	0.980185	0.328893	-1.57534	7.70036e-13
NM_001163852	Tbc1d24	1.5761	0.526233	-1.58254	3.40392e-19
NM_001113283	BC031353	1.20814	0.402563	-1.58539	7.3209e-12
NM_009911	Cxcr4	157.842	52.5662	-1.58628	5.46413e-36
NM_001081323	Mphosph9	1.20933	0.401913	-1.58919	2.52278e-17
NM_015729	Acox1	9.30101	3.08838	-1.59052	2.93443e-28
NM_029097	Atp13a2	6.06089	2.01044	-1.59199	9.31305e-26
NM_001033140	Sdhaf1	30.5795	10.1348	-1.59322	9.50198e-27
NM_009690	Cd5l	71.5772	23.6767	-1.59603	3.76343e-35
NM_017376	Tef	4.15213	1.37114	-1.59844	1.20924e-22
NM_177652	Ryr3	5.97192	1.97199	-1.59854	7.11443e-34
NM_011937	Gnpda1	16.1075	5.31682	-1.59909	1.50183e-28
NM_145475	Cerk	12.5446	4.13718	-1.60033	3.14742e-31
NM_053082	Tspan4	3.90775	1.28867	-1.60036	7.50026e-13
NM_029249	4930547N16Rik	0.947332	0.31201	-1.60211	4.3402e-09
NM_172693	Galnt12	20.2052	6.63964	-1.60554	5.44408e-30
NM_008624	Mras	1.36703	0.448818	-1.60673	1.4596e-12
NM_001100187	Gm9705	2.28259	0.749073	-1.60739	2.5436e-13
NM_001159297	Gcet2	1.00041	0.328103	-1.60819	4.58401e-09
NM_008803	Pde8a	11.3347	3.71592	-1.60894	2.15554e-27
NM_015732	Axin2	0.815569	0.265846	-1.61704	3.3346e-09
NM_007630	Ccnb2	7.90646	2.56688	-1.62297	1.05134e-19
NM_001253783	Def8	1.58962	0.515349	-1.62496	1.33307e-13
NM_001199123	Spc25	5.2932	1.71503	-1.62583	2.49676e-16
NM_027159	Ccdc115	7.72297	2.50214	-1.62595	1.65834e-20
[truncated: 280 more rows]

## Sheet: (b) Untreated and IL-21
Supplementary Dataset 1b IL-21-induced gene expression in cDCs
NCBI reference sequence	Gene symbol	Untreated (RPKM)	IL-21-treated (RPKM)	Fold change (log2)	FDR
NR_045616	1700011B04Rik	0.252352	99.6727	8.63025	7.75627e-267
NM_021360	Neurl1a	0.0135161	1.46384	6.77239	2.40668e-68
NM_001085502	Nt5c1a	0.0185179	0.744837	5.36667	4.43451e-11
NM_013730	Slamf1	0.0475259	1.49177	4.97793	2.59397e-43
NM_008440	Kif1a	0.162782	4.62861	4.83011	7.61879e-155
NM_007707	Socs3	3.68479	95.9889	4.70329	2.67097e-222
NM_001172472	Sphk1	0.33436	8.6754	4.69862	2.08088e-104
NM_010370	Gzma	0.226992	5.06678	4.484	2.19336e-44
NM_174998	Hpcal4	0.0736024	1.64165	4.48137	5.75037e-65
NM_133983	Cd276	0.208594	4.22078	4.33983	1.12852e-88
NM_007548	Prdm1	2.12208	41.8972	4.30337	1.11667e-192
NM_011817	Gadd45g	4.40795	62.3495	3.82235	7.00036e-138
NM_013605	Muc1	0.321268	4.16297	3.69674	8.9246e-62
NM_001098799	Tox2	0.535467	6.10485	3.51186	6.74308e-62
NM_030209	Crispld2	3.44447	36.7013	3.41352	1.32657e-131
NM_008756	Ocln	0.505139	4.92172	3.28483	8.98883e-71
NM_009811	Casp6	2.79242	25.5634	3.19465	4.88087e-93
NM_008361	Il1b	72.5355	635.811	3.13185	7.32167e-125
NM_019498	Olfm1	1.16194	9.89058	3.08973	9.93781e-81
NM_008827	Pgf	0.252429	2.1269	3.0765	3.0129e-25
NM_146064	Soat2	0.691112	5.76601	3.06104	7.16106e-58
NM_013803	Casr	0.178092	1.40374	2.9794	2.06847e-38
NM_010553	Il18rap	1.34204	10.3761	2.95096	1.72842e-74
NM_001044384	Timp1	0.404816	3.12511	2.95041	2.71945e-21
NM_016767	Batf	4.23721	32.0685	2.92014	3.17718e-76
NM_010288	Gja1	0.7094	5.34223	2.91307	2.98112e-62
NM_009895	Cish	0.862021	6.46446	2.90709	1.72029e-57
NM_130450	Elovl6	0.592764	4.28796	2.85495	6.82215e-71
NM_001081162	Slc4a11	0.649009	4.3596	2.7482	2.51268e-53
NM_177243	Slc26a9	0.108808	0.727945	2.74368	2.1935e-18
NM_001112715	Ifitm1	69.6422	444.992	2.67576	5.76278e-93
NM_001164557	Pdzk1ip1	0.208214	1.32358	2.67103	3.99494e-11
NM_007759	Crabp2	0.976689	6.0317	2.62732	9.27787e-30
NM_009369	Tgfbi	26.1107	159.803	2.6136	7.71934e-90
NM_009123	Nkx1-2	0.480712	2.92178	2.6043	5.75505e-30
NM_001172160	Flrt3	7.8226	46.7583	2.57952	5.16675e-86
NM_009569	Zfpm1	1.81273	10.5659	2.54328	1.30998e-65
NM_172911	D8Ertd82e	0.352292	2.05052	2.54152	2.30702e-40
NM_017373	Nfil3	11.7915	67.9664	2.5271	4.56261e-81
NM_009917	Ccr5	3.77275	21.7389	2.52665	1.30855e-72
NM_027919	Tha1	0.2833	1.61493	2.51227	1.74193e-18
NM_001114664	Iqsec2	0.427167	2.43309	2.51017	9.32932e-48
NM_009977	Cst7	1.1092	6.23242	2.49085	3.53757e-30
NM_013662	Sema6b	0.288941	1.58218	2.45363	1.66502e-29
NM_007551	Cxcr5	5.02176	26.4328	2.39611	2.54004e-67
NM_001081155	Rap1gap	0.325706	1.71187	2.39451	9.19591e-27
NM_023635	Rab27a	3.82398	19.8048	2.37276	1.31666e-64
NM_008367	Il2ra	11.4488	56.3186	2.29842	2.54932e-70
NM_001038703	Gpr146	1.96413	9.56616	2.28413	2.0184e-56
NM_172612	Rnd1	6.44809	30.5331	2.24347	7.10904e-60
NM_175211	Ralgps1	1.17034	5.5188	2.23762	6.0764e-41
NM_010266	Gda	0.58824	2.75976	2.23025	1.55028e-40
NM_010101	S1pr3	0.303742	1.40961	2.21481	5.16791e-26
NM_183029	Igf2bp2	1.08335	5.00829	2.20897	5.01373e-44
NM_009477	Upp1	0.406292	1.84867	2.18703	5.76878e-13
NM_181315	Car5b	1.1469	5.07655	2.14626	1.57387e-40
NM_009704	Areg	0.554105	2.4173	2.12605	1.19315e-14
NR_045687	Gm9895	2.4822	10.6865	2.10645	7.45762e-26
NM_013564	Insl3	1.34512	5.73485	2.09276	5.80268e-16
NM_172751	Arhgef10	0.242274	1.03177	2.09085	1.57564e-22
NM_146187	Ffar2	1.90535	8.02843	2.07519	5.40611e-39
NM_019454	Dll4	3.05885	12.8164	2.06698	1.11654e-48
NR_030683	Gm14207	0.404556	1.6907	2.06467	6.42269e-09
NM_139300	Mylk	0.0484279	0.200723	2.05282	2.47484e-08
NM_016763	Hsd17b10	24.3697	98.6875	2.0178	1.90646e-52
NM_001013365	Osm	1.86792	7.56323	2.01773	3.50409e-34
NM_001172205	Arid5a	3.9552	15.8396	2.00174	1.05773e-51
NM_027878	Dram1	4.15573	16.5488	1.9936	4.06613e-46
NM_008485	Lamc2	0.0870881	0.346016	1.99155	3.72272e-09
NM_016919	Col5a3	0.773402	3.07159	1.98981	8.77093e-37
NM_008027	Flot1	15.0273	58.6754	1.96519	2.3643e-50
NM_019753	Cdh17	0.419242	1.62295	1.95315	2.99281e-20
NM_178931	Tnfrsf14	8.49585	32.8566	1.95142	1.86805e-40
NM_010113	Egf	1.13612	4.38474	1.94848	1.04541e-36
NM_001081166	Phf21b	0.25505	0.966022	1.92187	8.48567e-15
NM_172785	Zc3h12d	18.631	69.9076	1.90776	4.03244e-50
NM_029116	Kbtbd11	0.682815	2.55539	1.90409	1.63242e-33
NM_001040699	Mtmr7	0.16165	0.603404	1.90125	1.31123e-09
NM_010589	Jak3	5.63422	20.9237	1.89287	2.7329e-46
NM_011173	Pros1	0.416508	1.51698	1.86519	1.436e-17
NM_011201	Ptpn1	24.2991	88.3981	1.86312	2.98746e-48
NM_001083927	Tle3	35.8406	127.113	1.82645	6.50126e-47
NM_133662	Ier3	37.1556	131.617	1.8247	6.23354e-45
NM_013571	Ksr1	2.54282	8.94209	1.81424	2.06695e-37
NM_008037	Fosl2	13.7417	48.2717	1.81263	1.52468e-45
NM_001037719	Btla	6.46458	22.6824	1.81097	3.22452e-42
NM_025915	Tmem88	0.701298	2.40993	1.78138	7.7152e-14
NM_001081417	Chd7	11.7977	40.2644	1.77101	6.49787e-44
NM_008365	Il18r1	0.60288	2.01256	1.7393	4.48124e-21
NM_013864	Ndrg2	1.98314	6.61206	1.73744	1.14371e-26
NM_008315	Htr7	10.2562	33.9114	1.72529	9.97648e-40
NM_001128307	Dock9	0.940148	3.0972	1.72007	1.88038e-31
NM_009504	Vdr	0.78937	2.58369	1.71081	1.40401e-23
NR_002860	A130040M12Rik	0.905706	2.94673	1.70218	9.02476e-22
NM_001003919	Ddx11	2.24623	7.29564	1.69958	4.54161e-32
NM_011882	Rnasel	2.12086	6.86133	1.69389	2.17508e-32
NM_139064	Tnip2	19.399	62.5568	1.6892	1.40306e-38
NM_024495	Car13	14.2783	45.8936	1.68448	4.92977e-38
NM_010296	Gli1	0.537999	1.71004	1.66862	5.14908e-17
NM_010548	Il10	0.38544	1.22259	1.66639	1.33308e-06
NM_146004	Mfsd6l	0.730621	2.30152	1.65574	3.65892e-14
NM_010721	Lmnb1	43.7382	136.745	1.64453	3.20412e-38
NM_011521	Sdc4	15.0381	46.9031	1.64108	1.96776e-36
NM_015744	Enpp2	0.215961	0.672951	1.64047	4.81516e-08
NM_001243051	Atp6v0a1	8.62531	26.6903	1.62968	8.68153e-36
NM_001167996	1110032F04Rik	24.702	75.9641	1.6207	1.66959e-36
NM_023196	Pla2g12a	0.999905	3.05768	1.61291	1.45183e-13
NM_001167949	Atp2b4	2.16612	6.61803	1.61131	6.02166e-33
NM_001252438	D16Ertd472e	1.31583	3.97726	1.59586	2.68155e-27
NM_010634	Fabp5	313.339	940.04	1.585	4.89706e-36
NM_007914	Ehf	4.74663	14.1492	1.57576	4.73716e-32
NM_019418	Tnfsf14	0.377234	1.12033	1.57111	2.6033e-07
NM_021308	Piwil2	0.637662	1.86105	1.54541	2.80137e-18
NM_001081238	Palb2	1.30392	3.76727	1.53076	1.6928e-21
NM_011349	Sema3f	3.44854	9.87164	1.51735	9.38942e-27
NM_144532	Cabp4	0.725755	2.0736	1.51506	3.71683e-09
NM_011636	Plscr1	33.8377	95.9981	1.50438	9.78616e-32
NM_028770	Krt80	1.88697	5.32722	1.49746	1.61031e-17
NM_031168	Il6	1.7631	4.95368	1.49064	4.52388e-13
NM_172734	Stk38l	10.3254	28.8394	1.48185	2.85465e-30
NM_001167983	Sipa1l1	13.4618	37.3396	1.47184	9.61338e-31
NM_007609	Casp4	24.3971	67.2557	1.46296	5.74035e-29
NM_199364	Lzts1	1.16409	3.18648	1.45299	5.76878e-13
NM_015818	Hs6st1	8.44658	23.0535	1.44856	3.54949e-28
NM_007553	Bmp2	0.939831	2.519	1.42258	2.98238e-13
NM_018729	Cd244	4.41303	11.7538	1.41332	4.44577e-25
NM_144552	Stxbp6	0.509292	1.34983	1.40643	2.03627e-12
NM_011612	Tnfrsf9	33.3536	87.5269	1.39189	2.92904e-27
NM_033569	Cnnm2	2.06882	5.42486	1.39084	1.00618e-19
NM_171826	Cldn25	13.486	35.0779	1.37911	1.87652e-25
NM_001110508	Zfp703	10.219	26.5609	1.37805	1.09685e-25
NM_016709	Auh	7.40953	19.1398	1.36917	4.61081e-21
NM_009404	Tnfsf9	16.5661	42.5462	1.36082	6.97754e-24
NM_021525	Rcl1	15.1606	38.8319	1.35694	1.71184e-24
NM_001033135	Rnf149	15.4309	39.3648	1.3511	6.52643e-25
NM_010176	Fah	0.6114	1.55277	1.34513	9.41331e-07
NM_207680	Bcl2l11	61.6245	156.21	1.34191	3.74161e-26
NR_001460	Rmrp	7.29428	18.4105	1.33592	1.2556e-10
NM_027982	Ppm1j	1.31183	3.30918	1.33509	2.77788e-11
NM_153564	Gbp5	13.6133	34.3202	1.33406	1.89095e-24
NM_007651	Cd53	56.3443	140.998	1.32333	2.94208e-25
NM_008630	Mt2	6.5354	16.3397	1.32216	5.5108e-14
NM_001114665	Fnbp1l	9.16567	22.682	1.30725	9.73248e-24
NM_008057	Fzd7	0.989933	2.44872	1.30672	2.74193e-15
NM_001110856	Crem	7.38107	18.2405	1.30526	5.25679e-22
NM_028044	Cnn3	4.28781	10.5814	1.30327	2.12001e-18
NM_030060	Batf3	12.1379	29.7266	1.29229	4.50915e-18
NM_027898	Gramd1a	13.3648	32.6719	1.28963	1.17227e-22
NM_010738	Ly6a	18.0201	43.8083	1.28163	2.76255e-20
NM_198622	H1fx	2.24253	5.42835	1.27558	1.81018e-10
NM_011158	Prkar2b	2.62154	6.34216	1.27461	1.18051e-17
NM_010851	Myd88	39.8325	96.2827	1.27334	5.2691e-23
NM_019507	Tbx21	1.39582	3.35358	1.26472	1.20542e-12
NM_001039701	Il1rn	27.3082	65.3608	1.2591	2.05118e-22
NM_022320	Gpr35	25.19	60.1672	1.25613	1.19923e-22
NM_001081263	Slc44a5	0.380552	0.90756	1.25418	5.89422e-08
NM_146578	Olfr1033	1.52037	3.60328	1.24497	9.62267e-15
NM_178909	Wdr92	16.3085	38.625	1.24392	1.03453e-21
NM_001166065	Gcnt4	0.365619	0.864525	1.2418	1.26615e-08
NM_133217	Bco2	0.811544	1.91132	1.23609	4.96876e-08
NM_001002842	Pram1	3.02423	7.12116	1.23561	1.80877e-15
NM_033601	Bcl3	69.0263	162.466	1.23492	5.19954e-22
NM_177073	Relt	12.8529	30.1549	1.23031	1.11784e-20
NM_009878	Cdkn2d	2.57947	6.01334	1.22122	2.56673e-11
NM_001252643	Hrh1	0.934796	2.16345	1.21073	1.59233e-11
NM_029083	Ddit4	7.29447	16.7794	1.20185	5.39583e-17
NM_001163554	Pou2f2	21.7919	50.0491	1.19955	1.89179e-20
NM_172295	Mab21l3	9.50245	21.7455	1.19436	2.06716e-19
NR_033388	Gm3002	0.202856	0.463224	1.19166	1.98778e-05
NM_001007578	Armcx6	1.32917	3.02122	1.18476	1.50688e-09
NM_001039050	Pkib	17.2629	39.2065	1.18343	3.97985e-20
NM_009896	Socs1	14.94	33.8238	1.17888	1.077e-17
NM_001113238	Fcrl5	0.297171	0.672497	1.17877	0.000314722
NM_001177399	Etohi1	3.4499	7.7878	1.1747	5.49863e-16
NM_133757	Pgs1	11.1476	25.1403	1.17328	2.84151e-18
NM_011406	Slc8a1	4.37798	9.83972	1.16836	1.61082e-19
NM_008105	Gcnt2	5.8524	13.0779	1.16005	7.33165e-18
NM_001127177	Ptpn2	8.30973	18.5308	1.15706	4.83745e-19
NM_183426	Sbno2	55.652	123.644	1.15169	1.83159e-19
NM_001033254	Pak6	0.277334	0.608675	1.13441	3.14115e-05
NM_010208	Fgr	34.1485	74.5102	1.12562	2.35901e-18
NM_021887	Il21r	52.5722	114.703	1.12554	1.99575e-18
NM_009877	Cdkn2a	4.02692	8.74013	1.11809	5.25662e-10
NR_045009	Gm15987	5.25946	11.3836	1.11404	9.16908e-12
NM_025359	Tspan13	39.2271	84.8479	1.11303	1.0069e-17
NM_001081566	Pik3r6	7.09054	15.2812	1.10781	4.13657e-16
NM_178415	Bbs9	3.26293	6.99009	1.09918	6.82377e-14
NM_001033472	A830080D01Rik	6.26081	13.2921	1.08617	2.52866e-15
NM_178890	Abtb2	9.17187	19.4036	1.08105	3.17981e-16
NM_007584	Ddr1	20.53	43.2039	1.07343	1.53397e-16
NM_182806	Gpr18	3.40191	7.13596	1.06885	7.27297e-10
NM_007679	Cebpd	0.705538	1.47012	1.05939	1.26654e-05
NM_015804	Atp11a	20.7885	43.1571	1.05382	2.86513e-16
NM_009423	Traf4	1.56065	3.23528	1.05183	1.04308e-09
NM_146001	Hip1	3.78731	7.84269	1.05019	6.67815e-15
NM_010591	Jun	50.2674	103.906	1.04759	4.24415e-16
NM_008872	Plat	0.79223	1.62989	1.04098	3.32389e-06
NM_025815	Cpne8	0.232159	0.475954	1.03621	0.00313686
NM_001045526	A430084P05Rik	1.37575	2.81656	1.03398	4.94019e-05
NM_009834	Ccrn4l	3.73684	7.64945	1.03357	2.39286e-12
NM_029662	Mfsd2a	3.07948	6.29346	1.03123	1.48553e-10
NM_001039371	Slc22a15	0.973168	1.98553	1.02882	2.06688e-10
NM_028035	Snx10	25.421	51.6539	1.02286	6.1457e-15
NM_001004164	Gnptab	10.7281	21.7445	1.01926	9.99391e-15
NM_172900	Siglecg	51.3373	103.138	1.0065	8.0981e-15
NM_001146350	Eng	4.29228	8.61949	1.00588	1.54484e-12
NM_001005421	Amica1	7.56206	15.1559	1.00305	7.51352e-13
NM_177204	Fam40b	24.5178	12.2477	-1.00132	2.22712e-14
NM_029741	Ppfia3	0.404881	0.201898	-1.00426	0.00126675
NM_010890	Nedd4	34.3655	17.0749	-1.00909	8.5641e-15
NM_010026	Asap1	48.4589	23.9303	-1.01793	4.13267e-15
NM_032397	Kcnn1	1.6513	0.811135	-1.0257	4.42887e-08
NM_133738	Antxr2	24.1589	11.8538	-1.02722	8.48567e-15
NM_008533	Cd180	43.9429	21.4486	-1.03475	4.11989e-15
NM_009482	Utf1	10.2412	4.98236	-1.03955	1.86863e-10
NR_045535	Sh2d3c	4.1726	2.02847	-1.04061	3.33659e-11
NM_008812	Padi2	5.4254	2.62251	-1.04881	4.50055e-13
NM_001014761	Scn2b	1.6552	0.798825	-1.05116	7.34336e-09
NM_172921	Fam55d	2.143	1.03328	-1.05252	1.78506e-08
NM_001166213	Fam129c	2.57387	1.23846	-1.05552	3.18777e-08
NM_010045	Darc	2.75172	1.31569	-1.06478	1.43375e-05
NM_201600	Myo5b	0.334072	0.158802	-1.0733	0.000172773
NM_008478	L1cam	10.4968	4.94012	-1.08735	7.47911e-16
NM_008339	Cd79b	8.72185	4.09183	-1.09197	7.64625e-11
NM_009330	Hnf1b	0.666564	0.3104	-1.10309	0.000453074
NM_001244692	St18	1.00732	0.466615	-1.11036	1.26615e-08
NM_001163042	Haus8	33.2057	15.2924	-1.11863	9.97087e-17
NM_009238	Sox4	4.36822	2.00175	-1.12585	2.2803e-12
NM_001104539	Vmn2r90	1.32597	0.604724	-1.13296	1.56835e-06
NM_173390	Nhsl1	0.638135	0.290056	-1.13773	6.12224e-08
NM_133664	Lad1	142.203	64.1283	-1.14892	2.55445e-19
NM_010501	Ifit3	98.3014	43.6429	-1.17147	1.04164e-19
NM_053199	Cadm3	7.44975	3.30264	-1.1736	1.03753e-16
NM_001177956	Gpm6b	3.65536	1.60847	-1.18438	4.74344e-15
NM_026640	Fam111a	11.6927	5.13954	-1.18593	8.37659e-18
NM_021718	Ms4a4b	22.0698	9.61659	-1.19851	5.39494e-17
NM_009721	Atp1b1	8.10281	3.52151	-1.20228	7.97551e-16
NM_027871	Arhgef3	11.4017	4.94516	-1.20519	1.43466e-18
NM_178114	Amigo2	0.201146	0.0872491	-1.20657	0.0499564
NM_027872	Slc46a3	37.5565	16.2031	-1.21281	2.58002e-20
NM_177290	Itgb8	7.19969	3.09972	-1.21584	1.13064e-16
NM_019733	Rbpms	3.79338	1.63177	-1.21715	1.08198e-12
NM_001198914	Myb	5.88736	2.52535	-1.22119	9.15975e-17
NM_153090	Fcrl1	7.43827	3.17412	-1.22868	2.93085e-15
NM_007639	Cd1d1	13.036	5.469	-1.25319	6.65947e-18
NM_183195	Marveld1	29.0439	12.1403	-1.25845	8.88082e-22
NM_001164573	Myo1h	2.09404	0.872192	-1.26368	1.20295e-13
NM_001101471	Akap5	2.58783	1.07458	-1.26803	8.35878e-17
NM_027817	Grap	42.3765	17.3709	-1.28661	3.15224e-22
NM_010350	Grin2c	0.786175	0.320214	-1.2961	1.11965e-08
NM_001252578	Sulf2	12.1295	4.92761	-1.29958	7.36166e-22
NM_017480	Icos	3.54638	1.43904	-1.30134	2.26573e-15
NM_001005860	Clec4a4	6.2924	2.54702	-1.30496	2.81481e-12
NM_001033538	Cass4	4.80453	1.93321	-1.31346	4.44271e-18
NM_030098	Rnase6	44.8795	17.946	-1.32242	1.35052e-22
NM_001005858	I830012O16Rik	58.2131	23.0036	-1.33949	6.39454e-25
NM_001110517	Gm14446	31.6936	12.3396	-1.36091	7.01959e-25
NM_001033780	I830077J02Rik	4.835	1.88199	-1.36149	2.56241e-11
NR_038188	Cd1d2	4.25821	1.64797	-1.36978	1.40393e-11
NM_145142	Chst10	23.044	8.88197	-1.37545	2.41601e-25
NM_009402	Pglyrp1	6.51779	2.47349	-1.39811	1.06714e-10
NM_026985	1810033B17Rik	45.2264	17.1598	-1.39815	2.8154e-25
NM_007641	Ms4a1	8.33188	3.13675	-1.40944	3.29258e-20
NM_001004366	Scube3	2.00434	0.746339	-1.42543	3.3769e-13
NM_177378	Rnf150	3.22498	1.19928	-1.42716	5.54035e-24
NM_001195091	Gm6537	3.15401	1.14458	-1.46277	1.25711e-09
NM_001170537	Mef2c	5.67248	2.01658	-1.49211	1.02775e-26
NM_001101516	Gpr25	3.52402	1.18027	-1.57832	6.65213e-17
NM_001024145	Pla2g4f	3.02307	1.01171	-1.57937	1.11754e-19
NM_026976	Faim3	3.5048	1.15917	-1.59653	1.00062e-14
NM_016889	Insm1	2.02516	0.668706	-1.59884	3.89679e-16
NM_145838	St8sia6	11.0267	3.60965	-1.61112	1.78121e-30
NM_175429	Kctd12b	2.08957	0.656304	-1.67093	3.59071e-22
NM_010111	Efnb2	2.43583	0.759112	-1.68218	6.42979e-23
NM_001002267	Tmem158	3.78951	1.15765	-1.71108	9.70121e-19
NM_016928	Tlr5	1.94666	0.59056	-1.72112	2.44954e-18
NM_027834	9130008F23Rik	3.30691	0.983422	-1.74985	2.55953e-20
NM_020265	Dkk2	20.6545	6.04423	-1.77285	4.2864e-41
NM_001167891	Nrg2	2.09303	0.610715	-1.77733	9.79529e-19
NM_001134458	Il9r	1.82086	0.526878	-1.78941	1.68435e-18
NM_177371	Tnfsf15	0.325773	0.0932866	-1.80512	1.11942e-08
NM_008626	Mrc2	5.48907	1.51566	-1.85668	1.62483e-38
NM_008518	Ltb	27.0866	7.45521	-1.86133	4.07072e-38
NM_013622	Oprd1	0.405444	0.102474	-1.98563	8.11765e-09
NM_172673	Frmd5	1.504	0.376684	-1.99774	1.73544e-23
NM_007631	Ccnd1	68.9586	17.0186	-2.01863	1.03105e-55
NM_032400	Sucnr1	3.97533	0.904642	-2.13607	1.01461e-25
NM_009890	Ch25h	3.98421	0.899732	-2.14721	1.42291e-23
NM_183264	Tespa1	13.2639	2.71245	-2.28997	3.28711e-50

## Sheet: (c) Untreated and IL-10
Supplementary Dataset 1c IL-10-induced gene expression in cDCs
NCBI reference sequence	Gene symbol	Untreated (RPKM)	IL-10-treated (RPKM)	Fold change (log2)	FDR
NR_045616	1700011B04Rik	0.252352	23.5802	6.54787	9.65059e-121
NM_001082545	Stfa2	0.132861	8.78376	6.05229	1.00772e-42
NM_021360	Neurl1a	0.0135161	0.55872	5.37476	1.74352e-27
NM_001085502	Nt5c1a	0.0185179	0.510748	4.80032	1.95658e-06
NM_013730	Slamf1	0.0475259	0.713188	3.90976	1.30611e-18
NM_008440	Kif1a	0.162782	2.07304	3.67095	2.62669e-81
NM_013605	Muc1	0.321268	3.4189	3.41208	1.48055e-47
NM_007707	Socs3	3.68479	39.0187	3.40454	4.1415e-124
NM_001172472	Sphk1	0.33436	3.149	3.23586	5.14677e-38
NM_174998	Hpcal4	0.0736024	0.686456	3.22215	5.62494e-24
NM_133983	Cd276	0.208594	1.72517	3.04838	1.12962e-33
NM_007548	Prdm1	2.12208	16.8611	2.99017	1.58643e-98
NM_001044384	Timp1	0.404816	3.19697	2.98212	3.26238e-20
NM_010370	Gzma	0.226992	1.52266	2.7472	1.61458e-09
NM_011817	Gadd45g	4.40795	27.4523	2.6388	2.10714e-64
NM_001081155	Rap1gap	0.325706	1.97155	2.59793	1.06966e-30
NM_009369	Tgfbi	26.1107	155.2	2.57142	1.09804e-86
NM_139300	Mylk	0.0484279	0.262828	2.44088	1.03151e-11
NM_008361	Il1b	72.5355	381.307	2.3942	1.65251e-76
NM_030209	Crispld2	3.44447	18.0157	2.38692	1.9406e-66
NM_008756	Ocln	0.505139	2.55745	2.34011	9.78846e-31
NM_016767	Batf	4.23721	21.1383	2.31873	3.25735e-45
NM_001112715	Ifitm1	69.6422	336.334	2.27187	4.08429e-68
NM_010288	Gja1	0.7094	3.33912	2.23491	1.42015e-32
NM_001098799	Tox2	0.535467	2.51841	2.23391	8.57188e-19
NR_030683	Gm14207	0.404556	1.85941	2.20104	2.34893e-09
NM_001042711	Amy2a5	0.750226	3.41068	2.18487	1.08298e-21
NM_001172160	Flrt3	7.8226	35.387	2.17751	5.10567e-62
NM_001164557	Pdzk1ip1	0.208214	0.875821	2.07357	2.62178e-05
NM_010266	Gda	0.58824	2.46732	2.06854	8.39134e-33
NM_009477	Upp1	0.406292	1.64492	2.01788	9.98652e-10
NM_019498	Olfm1	1.16194	4.68841	2.01264	1.11086e-30
NM_010553	Il18rap	1.34204	5.33256	1.99047	1.03713e-30
NM_009811	Casp6	2.79242	10.6346	1.92923	5.46318e-31
NM_009895	Cish	0.862021	3.27646	1.92647	3.60396e-21
NM_019454	Dll4	3.05885	11.6117	1.92454	5.02288e-41
NM_013564	Insl3	1.34512	5.04486	1.90737	2.04675e-11
NM_183029	Igf2bp2	1.08335	4.0231	1.89287	2.04288e-30
NM_146064	Soat2	0.691112	2.52084	1.86707	4.65339e-17
NM_177243	Slc26a9	0.108808	0.393843	1.8564	4.93318e-06
NM_009977	Cst7	1.1092	3.94481	1.83064	2.91795e-13
NM_017373	Nfil3	11.7915	41.3383	1.80974	8.74406e-42
NM_009917	Ccr5	3.77275	12.8293	1.76578	9.75473e-35
NM_007551	Cxcr5	5.02176	16.9952	1.75888	1.26203e-35
NM_013803	Casr	0.178092	0.601956	1.7573	1.4241e-09
NM_013662	Sema6b	0.288941	0.955772	1.72609	1.05626e-11
NM_175211	Ralgps1	1.17034	3.77964	1.69139	5.15685e-21
NM_001081957	Gm11428	6.14586	19.6738	1.67866	8.63114e-20
NM_172911	D8Ertd82e	0.352292	1.1131	1.65987	2.84694e-14
NM_009123	Nkx1-2	0.480712	1.49517	1.63729	4.46419e-09
NM_001160152	Amy2a2	0.428288	1.31485	1.61837	8.1245e-13
NM_001160151	Amy2a3	0.428288	1.31485	1.61837	8.1245e-13
NM_001160150	Amy2a4	0.428288	1.31485	1.61837	8.1245e-13
NM_010113	Egf	1.13612	3.47228	1.6118	1.30525e-23
NM_008027	Flot1	15.0273	45.8819	1.61035	2.42821e-33
NM_001114664	Iqsec2	0.427167	1.2845	1.58841	1.96007e-16
NM_178931	Tnfrsf14	8.49585	25.4699	1.58399	2.06013e-25
NM_021308	Piwil2	0.637662	1.89383	1.57051	1.01769e-17
NM_010589	Jak3	5.63422	16.665	1.56454	5.09141e-31
NM_001081249	Vcan	0.01747	0.0515371	1.56168	0.0143795
NM_001081162	Slc4a11	0.649009	1.89175	1.54351	1.58798e-13
NM_027878	Dram1	4.15573	12.0711	1.5384	1.14968e-26
NM_009569	Zfpm1	1.81273	5.25516	1.5356	2.73727e-22
NM_001081166	Phf21b	0.25505	0.732296	1.52186	6.667e-08
NM_019753	Cdh17	0.419242	1.19054	1.50589	3.18237e-10
NM_146187	Ffar2	1.90535	5.40104	1.50323	8.37099e-19
NM_008367	Il2ra	11.4488	32.4542	1.50321	1.16686e-30
NM_007914	Ehf	4.74663	13.3837	1.49551	3.16372e-28
NM_016695	Mpp2	0.201947	0.563695	1.48118	1.69831e-06
NM_133662	Ier3	37.1556	103.401	1.47661	3.17895e-29
NM_016919	Col5a3	0.773402	2.1389	1.46762	1.89339e-18
NM_130450	Elovl6	0.592764	1.62578	1.45566	6.15327e-16
NM_008827	Pgf	0.252429	0.691838	1.45506	0.00168019
NM_172785	Zc3h12d	18.631	51.0188	1.45333	3.16638e-29
NM_001040699	Mtmr7	0.16165	0.438463	1.43993	0.000115356
NM_016763	Hsd17b10	24.3697	65.724	1.43134	4.62698e-26
NM_001167996	1110032F04Rik	24.702	66.088	1.41976	9.51699e-28
NM_001128307	Dock9	0.940148	2.46525	1.3908	1.5854e-19
NR_045687	Gm9895	2.4822	6.44028	1.37562	4.30041e-09
NM_001083927	Tle3	35.8406	92.6633	1.3704	1.09507e-26
NM_010296	Gli1	0.537999	1.38428	1.36356	5.81189e-10
NM_011201	Ptpn1	24.2991	62.5191	1.3634	4.40479e-26
NM_025961	Gatm	4.50139	11.4467	1.3465	7.61332e-20
NM_023635	Rab27a	3.82398	9.71893	1.34574	3.70726e-20
NM_007759	Crabp2	0.976689	2.47385	1.341	1.92306e-05
NM_026835	Ms4a6d	2.63734	6.63139	1.33028	3.24085e-13
NR_002860	A130040M12Rik	0.905706	2.27555	1.32917	8.2936e-12
NM_011173	Pros1	0.416508	1.03571	1.31434	2.52153e-07
NM_013571	Ksr1	2.54282	6.29831	1.30856	1.12668e-18
NM_001167949	Atp2b4	2.16612	5.34102	1.30201	6.66826e-21
NM_026925	Pnlip	0.891866	2.18656	1.2939	8.35565e-07
NM_011882	Rnasel	2.12086	5.14203	1.27771	1.24223e-17
NM_001081263	Slc44a5	0.380552	0.921276	1.27566	1.87096e-07
NM_001037719	Btla	6.46458	15.5075	1.26234	4.53653e-20
NM_010634	Fabp5	313.339	738.269	1.23642	5.88807e-22
NM_177073	Relt	12.8529	30.2409	1.23441	2.56276e-20
NM_025915	Tmem88	0.701298	1.64873	1.23342	1.68963e-05
NM_181315	Car5b	1.1469	2.68648	1.22803	1.11548e-11
NM_008365	Il18r1	0.60288	1.39589	1.21131	6.28944e-09
NM_001177399	Etohi1	3.4499	7.9732	1.20862	2.77709e-16
NM_009704	Areg	0.554105	1.2763	1.204	0.00133826
NM_029083	Ddit4	7.29447	16.8036	1.20391	2.16198e-16
NM_011636	Plscr1	33.8377	77.7888	1.20093	4.3828e-20
NM_001163554	Pou2f2	21.7919	50.0294	1.19898	4.96224e-20
NM_031195	Msr1	0.594816	1.34372	1.1758	1.24277e-07
NM_007609	Casp4	24.3971	54.8302	1.16827	3.46669e-18
NM_011521	Sdc4	15.0381	33.7805	1.16758	2.9904e-18
NM_172612	Rnd1	6.44809	14.4238	1.16152	1.02351e-15
NM_001038703	Gpr146	1.96413	4.37685	1.15603	1.58798e-13
NM_008185	Gstt1	1.15814	2.57594	1.15343	5.3859e-05
NM_172751	Arhgef10	0.242274	0.533915	1.1401	3.86046e-05
NM_011770	Ikzf2	0.351524	0.772086	1.13519	4.64975e-09
NM_027919	Tha1	0.2833	0.621473	1.13368	0.0157759
NM_008315	Htr7	10.2562	22.4327	1.12912	7.72765e-17
NM_015744	Enpp2	0.215961	0.472017	1.12831	0.00286038
NM_025815	Cpne8	0.232159	0.506916	1.12685	0.00190656
NM_172734	Stk38l	10.3254	22.3213	1.11222	6.79361e-17
NM_024495	Car13	14.2783	30.83	1.11051	2.3332e-16
NM_010548	Il10	0.38544	0.83116	1.10895	0.0224982
NM_025429	Serpinb1a	25.1537	54.1855	1.10714	9.16635e-17
NM_139064	Tnip2	19.399	41.5998	1.1006	2.75644e-16
NM_027982	Ppm1j	1.31183	2.81231	1.10024	6.96232e-07
NM_010176	Fah	0.6114	1.30793	1.09727	0.000825268
NM_178415	Bbs9	3.26293	6.92503	1.08567	6.25879e-13
NM_178909	Wdr92	16.3085	34.5688	1.08385	3.09476e-16
NM_011349	Sema3f	3.44854	7.27335	1.07665	7.55805e-13
NM_013864	Ndrg2	1.98314	4.17908	1.07544	4.20006e-09
NM_001003919	Ddx11	2.24623	4.73039	1.07447	4.47515e-12
NM_001039701	Il1rn	27.3082	57.2524	1.06801	6.24283e-16
NM_001013365	Osm	1.86792	3.91568	1.06787	2.71775e-08
NM_198622	H1fx	2.24253	4.68224	1.06214	1.53972e-06
NM_028808	P2ry13	0.729802	1.5233	1.06171	1.23395e-05
NM_023196	Pla2g12a	0.999905	2.07229	1.05146	6.52137e-05
NM_010721	Lmnb1	43.7382	90.2133	1.04445	1.35298e-15
NM_016709	Auh	7.40953	15.2426	1.04068	1.40688e-11
NM_013754	Insl6	7.51113	15.3868	1.03462	4.77017e-09
NM_001081417	Chd7	11.7977	24.0531	1.02772	4.75983e-15
NM_144538	Rab3il1	1.94404	3.95215	1.02362	1.64424e-08
NM_173051	Serpinb1c	0.739904	1.50126	1.0209	0.000828643
NM_133994	Gstt3	2.67539	5.4116	1.01633	9.20503e-09
NM_021890	Fads3	0.465882	0.941377	1.01491	0.000150206
NM_019418	Tnfsf14	0.377234	0.761988	1.01453	0.0112101
NM_033569	Cnnm2	2.06882	4.15883	1.00739	1.1954e-09
NM_033601	Bcl3	69.0263	138.585	1.00556	1.83426e-14
NM_001165934	Rgs9	2.67559	1.33114	-1.00721	8.11647e-11
NM_001170705	Gm17384	1.79198	0.889804	-1.01007	1.63712e-05
NM_032400	Sucnr1	3.97533	1.97116	-1.01208	7.45265e-07
NM_146042	Rnf144b	1.16933	0.579527	-1.0128	2.99348e-06
NM_001113379	Lrrc32	9.98498	4.94678	-1.01328	1.25793e-12
NM_001146022	Wdfy4	33.0165	16.3384	-1.01492	8.30082e-15
NM_008079	Galc	6.60705	3.2638	-1.01747	1.5171e-11
NM_001024230	Gm5431	10.0253	4.9022	-1.03215	2.18488e-12
NM_001081110	Cd8a	7.49295	3.65227	-1.03675	8.71215e-12
NM_177092	Msrb3	2.58635	1.25758	-1.0403	8.42055e-09
NM_001195091	Gm6537	3.15401	1.53108	-1.04273	6.47812e-05
NM_199241	Sema6d	5.01282	2.42142	-1.04978	5.5283e-13
NM_177855	Med12l	0.125957	0.0606511	-1.05459	0.015853
NM_175116	Lpar6	18.8161	9.05126	-1.05579	4.45321e-14
NM_030174	Mctp1	1.77307	0.852767	-1.05607	3.59979e-08
NM_008812	Padi2	5.4254	2.60176	-1.06025	1.38263e-12
NM_134109	Ildr1	4.46341	2.13766	-1.06214	3.14245e-10
NM_153535	Fam149a	0.712172	0.339302	-1.06974	1.09028e-05
NR_015514	9330175E14Rik	1.43218	0.680636	-1.07341	0.000787315
NM_175429	Kctd12b	2.08957	0.988628	-1.07974	1.48993e-09
NM_007544	Bid	14.0294	6.58728	-1.09071	2.31118e-13
NM_053206	Magee2	2.82014	1.31204	-1.10401	4.14109e-08
NM_001166251	Mgll	0.892541	0.412506	-1.1136	1.09283e-05
NM_001159558	Cd36	44.2276	20.1852	-1.13165	7.36151e-18
NM_133871	Ifi44	5.18625	2.34171	-1.14715	1.78755e-12
NM_001166625	Ccr9	1.47083	0.661046	-1.15387	1.19827e-08
NM_023908	Slco3a1	8.45107	3.78837	-1.15757	2.08729e-16
NM_009109	Ryr1	0.361127	0.161298	-1.16284	4.69851e-08
NM_126166	Tlr3	0.525592	0.232988	-1.17386	0.000171672
NM_199029	Zfp395	1.12993	0.499039	-1.17909	1.35645e-07
NM_016674	Cldn1	13.2632	5.84231	-1.18282	2.65488e-17
NM_001079686	Syne1	3.88579	1.68695	-1.2038	7.61255e-18
NM_007631	Ccnd1	68.9586	29.9356	-1.20387	1.78657e-20
NM_181748	O3far1	5.31796	2.29246	-1.21403	4.69595e-10
NM_145509	5430435G22Rik	15.3645	6.58514	-1.22232	7.36452e-18
NM_011798	Xcr1	11.1717	4.782	-1.22417	7.70899e-19
NM_001168615	Tifab	5.30865	2.26739	-1.22734	4.47056e-15
NM_027871	Arhgef3	11.4017	4.82859	-1.23959	9.37169e-19
NM_010501	Ifit3	98.3014	41.5045	-1.24394	1.32582e-21
NM_001244692	St18	1.00732	0.423399	-1.2505	1.96727e-09
NM_030098	Rnase6	44.8795	18.8353	-1.25263	1.33456e-19
NM_016928	Tlr5	1.94666	0.816892	-1.25285	8.7448e-10
NM_145535	Sdcbp2	4.87787	2.04336	-1.25537	3.46455e-10
NM_175688	A530099J19Rik	3.73579	1.56306	-1.25708	1.25793e-12
NM_173379	Leprel1	9.93946	4.13895	-1.26392	8.78609e-17
NM_001144855	Ppfia4	0.855428	0.35423	-1.27205	4.80002e-09
NM_133200	P2ry14	7.21407	2.95919	-1.28564	1.75888e-14
NM_027711	Iqgap2	1.96244	0.804675	-1.28621	1.27286e-13
NM_009924	Cnr2	1.33063	0.536725	-1.30994	2.19966e-09
NM_001005858	I830012O16Rik	58.2131	22.5869	-1.36586	3.20208e-25
NM_009330	Hnf1b	0.666564	0.247861	-1.4275	3.78308e-05
NM_008352	Il12b	72.046	26.7144	-1.4313	7.29264e-28
NM_177909	Slc9a9	5.64561	2.03315	-1.47344	2.67581e-21
NM_177290	Itgb8	7.19969	2.53681	-1.50494	6.73533e-23
NM_001110517	Gm14446	31.6936	11.077	-1.51664	1.49227e-29
NM_183264	Tespa1	13.2639	4.62493	-1.52003	2.27537e-23
NM_144943	Cd207	2.88936	0.962265	-1.58639	1.49922e-11
NM_177371	Tnfsf15	0.325773	0.106618	-1.61175	2.63079e-06
NM_008159	Gpr33	2.49085	0.78262	-1.67045	1.52999e-10
NM_011328	Sct	3.60365	1.11115	-1.69778	1.57177e-06
NM_001205363	Clec9a	7.09274	2.17298	-1.7067	6.6564e-29
NM_008599	Cxcl9	23.7317	7.21038	-1.71868	4.34252e-37
NM_174851	Il28ra	4.83036	1.43258	-1.75355	1.46887e-28
NM_009890	Ch25h	3.98421	1.08895	-1.8715	5.50189e-17
NM_001080944	Atp8b4	1.04543	0.220811	-2.24341	6.30492e-23
NM_178899	Hepacam2	2.63305	0.537355	-2.29299	6.05018e-24
NM_011823	Gpr34	2.70612	0.408893	-2.72677	1.74352e-27

## Sheet: (d) IL-21 but not IL-10
Supplementary Dataset 1d Genes that are regulated by IL-21 but not IL-10 in cDCs
NCBI reference sequence	Gene symbol	Untreated (RPKM)	IL-21-treated (RPKM)	Fold change (log2)
NM_010101	S1pr3	0.303742	1.40961	2.21481
NM_001172205	Arid5a	3.9552	15.8396	2.00174
NM_008485	Lamc2	0.0870881	0.346016	1.99155
NM_029116	Kbtbd11	0.682815	2.55539	1.90409
NM_008037	Fosl2	13.7417	48.2717	1.81263
NM_009504	Vdr	0.78937	2.58369	1.71081
NM_146004	Mfsd6l	0.730621	2.30152	1.65574
NM_001243051	Atp6v0a1	8.62531	26.6903	1.62968
NM_001252438	D16Ertd472e	1.31583	3.97726	1.59586
NM_001081238	Palb2	1.30392	3.76727	1.53076
NM_144532	Cabp4	0.725755	2.0736	1.51506
NM_028770	Krt80	1.88697	5.32722	1.49746
NM_031168	Il6	1.7631	4.95368	1.49064
NM_001167983	Sipa1l1	13.4618	37.3396	1.47184
NM_199364	Lzts1	1.16409	3.18648	1.45299
NM_015818	Hs6st1	8.44658	23.0535	1.44856
NM_007553	Bmp2	0.939831	2.519	1.42258
NM_018729	Cd244	4.41303	11.7538	1.41332
NM_144552	Stxbp6	0.509292	1.34983	1.40643
NM_011612	Tnfrsf9	33.3536	87.5269	1.39189
NM_171826	Cldn25	13.486	35.0779	1.37911
NM_001110508	Zfp703	10.219	26.5609	1.37805
NM_009404	Tnfsf9	16.5661	42.5462	1.36082
NM_021525	Rcl1	15.1606	38.8319	1.35694
NM_001033135	Rnf149	15.4309	39.3648	1.3511
NM_207680	Bcl2l11	61.6245	156.21	1.34191
NR_001460	Rmrp	7.29428	18.4105	1.33592
NM_153564	Gbp5	13.6133	34.3202	1.33406
NM_007651	Cd53	56.3443	140.998	1.32333
NM_008630	Mt2	6.5354	16.3397	1.32216
NM_001114665	Fnbp1l	9.16567	22.682	1.30725
NM_008057	Fzd7	0.989933	2.44872	1.30672
NM_001110856	Crem	7.38107	18.2405	1.30526
NM_028044	Cnn3	4.28781	10.5814	1.30327
NM_030060	Batf3	12.1379	29.7266	1.29229
NM_027898	Gramd1a	13.3648	32.6719	1.28963
NM_010738	Ly6a	18.0201	43.8083	1.28163
NM_011158	Prkar2b	2.62154	6.34216	1.27461
NM_010851	Myd88	39.8325	96.2827	1.27334
NM_019507	Tbx21	1.39582	3.35358	1.26472
NM_022320	Gpr35	25.19	60.1672	1.25613
NM_146578	Olfr1033	1.52037	3.60328	1.24497
NM_001166065	Gcnt4	0.365619	0.864525	1.2418
NM_133217	Bco2	0.811544	1.91132	1.23609
NM_001002842	Pram1	3.02423	7.12116	1.23561
NM_009878	Cdkn2d	2.57947	6.01334	1.22122
NM_001252643	Hrh1	0.934796	2.16345	1.21073
NM_172295	Mab21l3	9.50245	21.7455	1.19436
NR_033388	Gm3002	0.202856	0.463224	1.19166
NM_001007578	Armcx6	1.32917	3.02122	1.18476
NM_001039050	Pkib	17.2629	39.2065	1.18343
NM_009896	Socs1	14.94	33.8238	1.17888
NM_001113238	Fcrl5	0.297171	0.672497	1.17877
NM_133757	Pgs1	11.1476	25.1403	1.17328
NM_011406	Slc8a1	4.37798	9.83972	1.16836
NM_008105	Gcnt2	5.8524	13.0779	1.16005
NM_001127177	Ptpn2	8.30973	18.5308	1.15706
NM_183426	Sbno2	55.652	123.644	1.15169
NM_001033254	Pak6	0.277334	0.608675	1.13441
NM_010208	Fgr	34.1485	74.5102	1.12562
NM_021887	Il21r	52.5722	114.703	1.12554
NM_009877	Cdkn2a	4.02692	8.74013	1.11809
NR_045009	Gm15987	5.25946	11.3836	1.11404
NM_025359	Tspan13	39.2271	84.8479	1.11303
NM_001081566	Pik3r6	7.09054	15.2812	1.10781
NM_001033472	A830080D01Rik	6.26081	13.2921	1.08617
NM_178890	Abtb2	9.17187	19.4036	1.08105
NM_007584	Ddr1	20.53	43.2039	1.07343
NM_182806	Gpr18	3.40191	7.13596	1.06885
NM_007679	Cebpd	0.705538	1.47012	1.05939
NM_015804	Atp11a	20.7885	43.1571	1.05382
NM_009423	Traf4	1.56065	3.23528	1.05183
NM_146001	Hip1	3.78731	7.84269	1.05019
NM_010591	Jun	50.2674	103.906	1.04759
NM_008872	Plat	0.79223	1.62989	1.04098
NM_001045526	A430084P05Rik	1.37575	2.81656	1.03398
NM_009834	Ccrn4l	3.73684	7.64945	1.03357
NM_029662	Mfsd2a	3.07948	6.29346	1.03123
NM_001039371	Slc22a15	0.973168	1.98553	1.02882
NM_028035	Snx10	25.421	51.6539	1.02286
NM_001004164	Gnptab	10.7281	21.7445	1.01926
NM_172900	Siglecg	51.3373	103.138	1.0065
NM_001146350	Eng	4.29228	8.61949	1.00588
NM_001005421	Amica1	7.56206	15.1559	1.00305
NM_177204	Fam40b	24.5178	12.2477	-1.00132
NM_029741	Ppfia3	0.404881	0.201898	-1.00426
NM_010890	Nedd4	34.3655	17.0749	-1.00909
NM_010026	Asap1	48.4589	23.9303	-1.01793
NM_032397	Kcnn1	1.6513	0.811135	-1.0257
NM_133738	Antxr2	24.1589	11.8538	-1.02722
NM_008533	Cd180	43.9429	21.4486	-1.03475
NM_009482	Utf1	10.2412	4.98236	-1.03955
NR_045535	Sh2d3c	4.1726	2.02847	-1.04061
NM_001014761	Scn2b	1.6552	0.798825	-1.05116
NM_172921	Fam55d	2.143	1.03328	-1.05252
NM_001166213	Fam129c	2.57387	1.23846	-1.05552
NM_010045	Darc	2.75172	1.31569	-1.06478
NM_201600	Myo5b	0.334072	0.158802	-1.0733
NM_008478	L1cam	10.4968	4.94012	-1.08735
NM_008339	Cd79b	8.72185	4.09183	-1.09197
NM_001163042	Haus8	33.2057	15.2924	-1.11863
NM_009238	Sox4	4.36822	2.00175	-1.12585
NM_001104539	Vmn2r90	1.32597	0.604724	-1.13296
NM_173390	Nhsl1	0.638135	0.290056	-1.13773
NM_133664	Lad1	142.203	64.1283	-1.14892
NM_053199	Cadm3	7.44975	3.30264	-1.1736
NM_001177956	Gpm6b	3.65536	1.60847	-1.18438
NM_026640	Fam111a	11.6927	5.13954	-1.18593
NM_021718	Ms4a4b	22.0698	9.61659	-1.19851
NM_009721	Atp1b1	8.10281	3.52151	-1.20228
NM_178114	Amigo2	0.201146	0.0872491	-1.20657
NM_027872	Slc46a3	37.5565	16.2031	-1.21281
NM_019733	Rbpms	3.79338	1.63177	-1.21715
NM_001198914	Myb	5.88736	2.52535	-1.22119
NM_153090	Fcrl1	7.43827	3.17412	-1.22868
NM_007639	Cd1d1	13.036	5.469	-1.25319
NM_183195	Marveld1	29.0439	12.1403	-1.25845
NM_001164573	Myo1h	2.09404	0.872192	-1.26368
NM_001101471	Akap5	2.58783	1.07458	-1.26803
NM_027817	Grap	42.3765	17.3709	-1.28661
NM_010350	Grin2c	0.786175	0.320214	-1.2961
NM_001252578	Sulf2	12.1295	4.92761	-1.29958
NM_017480	Icos	3.54638	1.43904	-1.30134
NM_001005860	Clec4a4	6.2924	2.54702	-1.30496
NM_001033538	Cass4	4.80453	1.93321	-1.31346
NM_001033780	I830077J02Rik	4.835	1.88199	-1.36149
NR_038188	Cd1d2	4.25821	1.64797	-1.36978
NM_145142	Chst10	23.044	8.88197	-1.37545
NM_009402	Pglyrp1	6.51779	2.47349	-1.39811
NM_026985	1810033B17Rik	45.2264	17.1598	-1.39815
NM_007641	Ms4a1	8.33188	3.13675	-1.40944
NM_001004366	Scube3	2.00434	0.746339	-1.42543
NM_177378	Rnf150	3.22498	1.19928	-1.42716
NM_001170537	Mef2c	5.67248	2.01658	-1.49211
NM_001101516	Gpr25	3.52402	1.18027	-1.57832
NM_001024145	Pla2g4f	3.02307	1.01171	-1.57937
NM_026976	Faim3	3.5048	1.15917	-1.59653
NM_016889	Insm1	2.02516	0.668706	-1.59884
NM_145838	St8sia6	11.0267	3.60965	-1.61112
NM_010111	Efnb2	2.43583	0.759112	-1.68218
NM_001002267	Tmem158	3.78951	1.15765	-1.71108
NM_027834	9130008F23Rik	3.30691	0.983422	-1.74985
NM_020265	Dkk2	20.6545	6.04423	-1.77285
NM_001167891	Nrg2	2.09303	0.610715	-1.77733
NM_001134458	Il9r	1.82086	0.526878	-1.78941
NM_008626	Mrc2	5.48907	1.51566	-1.85668
NM_008518	Ltb	27.0866	7.45521	-1.86133
NM_013622	Oprd1	0.405444	0.102474	-1.98563
NM_172673	Frmd5	1.504	0.376684	-1.99774

## Sheet: (e) IL-10 but not IL-21
Supplementary Dataset 1e Genes that are regulated by IL-10 but not IL-21 in cDCs
NCBI reference sequence	Gene symbol	Untreated (RPKM)	IL-10-treated (RPKM)	Fold change (log2)
NM_001082545	Stfa2	0.132861	8.78376	6.05229
NM_001042711	Amy2a5	0.750226	3.41068	2.18487
NM_001081957	Gm11428	6.14586	19.6738	1.67866
NM_001160150	Amy2a4	0.428288	1.31485	1.61837
NM_001160152	Amy2a2	0.428288	1.31485	1.61837
NM_001160151	Amy2a3	0.428288	1.31485	1.61837
NM_001081249	Vcan	0.01747	0.0515371	1.56168
NM_016695	Mpp2	0.201947	0.563695	1.48118
NM_025961	Gatm	4.50139	11.4467	1.3465
NM_026835	Ms4a6d	2.63734	6.63139	1.33028
NM_026925	Pnlip	0.891866	2.18656	1.2939
NM_031195	Msr1	0.594816	1.34372	1.1758
NM_008185	Gstt1	1.15814	2.57594	1.15343
NM_011770	Ikzf2	0.351524	0.772086	1.13519
NM_025429	Serpinb1a	25.1537	54.1855	1.10714
NM_028808	P2ry13	0.729802	1.5233	1.06171
NM_013754	Insl6	7.51113	15.3868	1.03462
NM_144538	Rab3il1	1.94404	3.95215	1.02362
NM_173051	Serpinb1c	0.739904	1.50126	1.0209
NM_133994	Gstt3	2.67539	5.4116	1.01633
NM_021890	Fads3	0.465882	0.941377	1.01491
NM_001165934	Rgs9	2.67559	1.33114	-1.00721
NM_001170705	Gm17384	1.79198	0.889804	-1.01007
NM_146042	Rnf144b	1.16933	0.579527	-1.0128
NM_001113379	Lrrc32	9.98498	4.94678	-1.01328
NM_001146022	Wdfy4	33.0165	16.3384	-1.01492
NM_008079	Galc	6.60705	3.2638	-1.01747
NM_001024230	Gm5431	10.0253	4.9022	-1.03215
NM_001081110	Cd8a	7.49295	3.65227	-1.03675
NM_177092	Msrb3	2.58635	1.25758	-1.0403
NM_199241	Sema6d	5.01282	2.42142	-1.04978
NM_177855	Med12l	0.125957	0.0606511	-1.05459
NM_175116	Lpar6	18.8161	9.05126	-1.05579
NM_030174	Mctp1	1.77307	0.852767	-1.05607
NM_134109	Ildr1	4.46341	2.13766	-1.06214
NM_153535	Fam149a	0.712172	0.339302	-1.06974
NR_015514	9330175E14Rik	1.43218	0.680636	-1.07341
NM_007544	Bid	14.0294	6.58728	-1.09071
NM_053206	Magee2	2.82014	1.31204	-1.10401
NM_001166251	Mgll	0.892541	0.412506	-1.1136
NM_001159558	Cd36	44.2276	20.1852	-1.13165
NM_133871	Ifi44	5.18625	2.34171	-1.14715
NM_001166625	Ccr9	1.47083	0.661046	-1.15387
NM_023908	Slco3a1	8.45107	3.78837	-1.15757
NM_009109	Ryr1	0.361127	0.161298	-1.16284
NM_126166	Tlr3	0.525592	0.232988	-1.17386
NM_199029	Zfp395	1.12993	0.499039	-1.17909
NM_016674	Cldn1	13.2632	5.84231	-1.18282
NM_001079686	Syne1	3.88579	1.68695	-1.2038
NM_181748	O3far1	5.31796	2.29246	-1.21403
NM_145509	5430435G22Rik	15.3645	6.58514	-1.22232
NM_011798	Xcr1	11.1717	4.782	-1.22417
NM_001168615	Tifab	5.30865	2.26739	-1.22734
NM_145535	Sdcbp2	4.87787	2.04336	-1.25537
NM_175688	A530099J19Rik	3.73579	1.56306	-1.25708
NM_173379	Leprel1	9.93946	4.13895	-1.26392
NM_001144855	Ppfia4	0.855428	0.35423	-1.27205
NM_133200	P2ry14	7.21407	2.95919	-1.28564
NM_027711	Iqgap2	1.96244	0.804675	-1.28621
NM_009924	Cnr2	1.33063	0.536725	-1.30994
NM_008352	Il12b	72.046	26.7144	-1.4313
NM_177909	Slc9a9	5.64561	2.03315	-1.47344
NM_144943	Cd207	2.88936	0.962265	-1.58639
NM_008159	Gpr33	2.49085	0.78262	-1.67045
NM_011328	Sct	3.60365	1.11115	-1.69778
NM_001205363	Clec9a	7.09274	2.17298	-1.7067
NM_008599	Cxcl9	23.7317	7.21038	-1.71868
NM_174851	Il28ra	4.83036	1.43258	-1.75355
NM_001080944	Atp8b4	1.04543	0.220811	-2.24341
NM_178899	Hepacam2	2.63305	0.537355	-2.29299
NM_011823	Gpr34	2.70612	0.408893	-2.72677

## Sheet: (f) Both IL-21 and IL-10
Supplementary Dataset 1f Genes that are regulated by both IL-21 and IL-10 in cDCs
NCBI reference sequence	Gene symbol	Untreated (RPKM)	IL-21-treated (RPKM)	Fold change (log2)	IL-10-treated (RPKM)	Fold change (log2)
NR_045616	1700011B04Rik	0.252352	99.6727	8.63025	23.5802	6.54787
NM_021360	Neurl1a	0.0135161	1.46384	6.77239	0.55872	5.37476
NM_001085502	Nt5c1a	0.0185179	0.744837	5.36667	0.510748	4.80032
NM_013730	Slamf1	0.0475259	1.49177	4.97793	0.713188	3.90976
NM_008440	Kif1a	0.162782	4.62861	4.83011	2.07304	3.67095
NM_007707	Socs3	3.68479	95.9889	4.70329	39.0187	3.40454
NM_001172472	Sphk1	0.33436	8.6754	4.69862	3.149	3.23586
NM_010370	Gzma	0.226992	5.06678	4.484	1.52266	2.7472
NM_174998	Hpcal4	0.0736024	1.64165	4.48137	0.686456	3.22215
NM_133983	Cd276	0.208594	4.22078	4.33983	1.72517	3.04838
NM_007548	Prdm1	2.12208	41.8972	4.30337	16.8611	2.99017
NM_011817	Gadd45g	4.40795	62.3495	3.82235	27.4523	2.6388
NM_013605	Muc1	0.321268	4.16297	3.69674	3.4189	3.41208
NM_001098799	Tox2	0.535467	6.10485	3.51186	2.51841	2.23391
NM_030209	Crispld2	3.44447	36.7013	3.41352	18.0157	2.38692
NM_008756	Ocln	0.505139	4.92172	3.28483	2.55745	2.34011
NM_009811	Casp6	2.79242	25.5634	3.19465	10.6346	1.92923
NM_008361	Il1b	72.5355	635.811	3.13185	381.307	2.3942
NM_019498	Olfm1	1.16194	9.89058	3.08973	4.68841	2.01264
NM_008827	Pgf	0.252429	2.1269	3.0765	0.691838	1.45506
NM_146064	Soat2	0.691112	5.76601	3.06104	2.52084	1.86707
NM_013803	Casr	0.178092	1.40374	2.9794	0.601956	1.7573
NM_010553	Il18rap	1.34204	10.3761	2.95096	5.33256	1.99047
NM_001044384	Timp1	0.404816	3.12511	2.95041	3.19697	2.98212
NM_016767	Batf	4.23721	32.0685	2.92014	21.1383	2.31873
NM_010288	Gja1	0.7094	5.34223	2.91307	3.33912	2.23491
NM_009895	Cish	0.862021	6.46446	2.90709	3.27646	1.92647
NM_130450	Elovl6	0.592764	4.28796	2.85495	1.62578	1.45566
NM_001081162	Slc4a11	0.649009	4.3596	2.7482	1.89175	1.54351
NM_177243	Slc26a9	0.108808	0.727945	2.74368	0.393843	1.8564
NM_001112715	Ifitm1	69.6422	444.992	2.67576	336.334	2.27187
NM_001164557	Pdzk1ip1	0.208214	1.32358	2.67103	0.875821	2.07357
NM_007759	Crabp2	0.976689	6.0317	2.62732	2.47385	1.341
NM_009369	Tgfbi	26.1107	159.803	2.6136	155.2	2.57142
NM_009123	Nkx1-2	0.480712	2.92178	2.6043	1.49517	1.63729
NM_001172160	Flrt3	7.8226	46.7583	2.57952	35.387	2.17751
NM_009569	Zfpm1	1.81273	10.5659	2.54328	5.25516	1.5356
NM_172911	D8Ertd82e	0.352292	2.05052	2.54152	1.1131	1.65987
NM_017373	Nfil3	11.7915	67.9664	2.5271	41.3383	1.80974
NM_009917	Ccr5	3.77275	21.7389	2.52665	12.8293	1.76578
NM_027919	Tha1	0.2833	1.61493	2.51227	0.621473	1.13368
NM_001114664	Iqsec2	0.427167	2.43309	2.51017	1.2845	1.58841
NM_009977	Cst7	1.1092	6.23242	2.49085	3.94481	1.83064
NM_013662	Sema6b	0.288941	1.58218	2.45363	0.955772	1.72609
NM_007551	Cxcr5	5.02176	26.4328	2.39611	16.9952	1.75888
NM_001081155	Rap1gap	0.325706	1.71187	2.39451	1.97155	2.59793
NM_023635	Rab27a	3.82398	19.8048	2.37276	9.71893	1.34574
NM_008367	Il2ra	11.4488	56.3186	2.29842	32.4542	1.50321
NM_001038703	Gpr146	1.96413	9.56616	2.28413	4.37685	1.15603
NM_172612	Rnd1	6.44809	30.5331	2.24347	14.4238	1.16152
NM_175211	Ralgps1	1.17034	5.5188	2.23762	3.77964	1.69139
NM_010266	Gda	0.58824	2.75976	2.23025	2.46732	2.06854
NM_183029	Igf2bp2	1.08335	5.00829	2.20897	4.0231	1.89287
NM_009477	Upp1	0.406292	1.84867	2.18703	1.64492	2.01788
NM_181315	Car5b	1.1469	5.07655	2.14626	2.68648	1.22803
NM_009704	Areg	0.554105	2.4173	2.12605	1.2763	1.204
NR_045687	Gm9895	2.4822	10.6865	2.10645	6.44028	1.37562
NM_013564	Insl3	1.34512	5.73485	2.09276	5.04486	1.90737
NM_172751	Arhgef10	0.242274	1.03177	2.09085	0.533915	1.1401
NM_146187	Ffar2	1.90535	8.02843	2.07519	5.40104	1.50323
NM_019454	Dll4	3.05885	12.8164	2.06698	11.6117	1.92454
NR_030683	Gm14207	0.404556	1.6907	2.06467	1.85941	2.20104
NM_139300	Mylk	0.0484279	0.200723	2.05282	0.262828	2.44088
NM_016763	Hsd17b10	24.3697	98.6875	2.0178	65.724	1.43134
NM_001013365	Osm	1.86792	7.56323	2.01773	3.91568	1.06787
NM_027878	Dram1	4.15573	16.5488	1.9936	12.0711	1.5384
NM_016919	Col5a3	0.773402	3.07159	1.98981	2.1389	1.46762
NM_008027	Flot1	15.0273	58.6754	1.96519	45.8819	1.61035
NM_019753	Cdh17	0.419242	1.62295	1.95315	1.19054	1.50589
NM_178931	Tnfrsf14	8.49585	32.8566	1.95142	25.4699	1.58399
NM_010113	Egf	1.13612	4.38474	1.94848	3.47228	1.6118
NM_001081166	Phf21b	0.25505	0.966022	1.92187	0.732296	1.52186
NM_172785	Zc3h12d	18.631	69.9076	1.90776	51.0188	1.45333
NM_001040699	Mtmr7	0.16165	0.603404	1.90125	0.438463	1.43993
NM_010589	Jak3	5.63422	20.9237	1.89287	16.665	1.56454
NM_011173	Pros1	0.416508	1.51698	1.86519	1.03571	1.31434
NM_011201	Ptpn1	24.2991	88.3981	1.86312	62.5191	1.3634
NM_001083927	Tle3	35.8406	127.113	1.82645	92.6633	1.3704
NM_133662	Ier3	37.1556	131.617	1.8247	103.401	1.47661
NM_013571	Ksr1	2.54282	8.94209	1.81424	6.29831	1.30856
NM_001037719	Btla	6.46458	22.6824	1.81097	15.5075	1.26234
NM_025915	Tmem88	0.701298	2.40993	1.78138	1.64873	1.23342
NM_001081417	Chd7	11.7977	40.2644	1.77101	24.0531	1.02772
NM_008365	Il18r1	0.60288	2.01256	1.7393	1.39589	1.21131
NM_013864	Ndrg2	1.98314	6.61206	1.73744	4.17908	1.07544
NM_008315	Htr7	10.2562	33.9114	1.72529	22.4327	1.12912
NM_001128307	Dock9	0.940148	3.0972	1.72007	2.46525	1.3908
NR_002860	A130040M12Rik	0.905706	2.94673	1.70218	2.27555	1.32917
NM_001003919	Ddx11	2.24623	7.29564	1.69958	4.73039	1.07447
NM_011882	Rnasel	2.12086	6.86133	1.69389	5.14203	1.27771
NM_139064	Tnip2	19.399	62.5568	1.6892	41.5998	1.1006
NM_024495	Car13	14.2783	45.8936	1.68448	30.83	1.11051
NM_010296	Gli1	0.537999	1.71004	1.66862	1.38428	1.36356
NM_010548	Il10	0.38544	1.22259	1.66639	0.83116	1.10895
NM_010721	Lmnb1	43.7382	136.745	1.64453	90.2133	1.04445
NM_011521	Sdc4	15.0381	46.9031	1.64108	33.7805	1.16758
NM_015744	Enpp2	0.215961	0.672951	1.64047	0.472017	1.12831
NM_001167996	1110032F04Rik	24.702	75.9641	1.6207	66.088	1.41976
NM_023196	Pla2g12a	0.999905	3.05768	1.61291	2.07229	1.05146
NM_001167949	Atp2b4	2.16612	6.61803	1.61131	5.34102	1.30201
NM_010634	Fabp5	313.339	940.04	1.585	738.269	1.23642
NM_007914	Ehf	4.74663	14.1492	1.57576	13.3837	1.49551
NM_019418	Tnfsf14	0.377234	1.12033	1.57111	0.761988	1.01453
NM_021308	Piwil2	0.637662	1.86105	1.54541	1.89383	1.57051
NM_011349	Sema3f	3.44854	9.87164	1.51735	7.27335	1.07665
NM_011636	Plscr1	33.8377	95.9981	1.50438	77.7888	1.20093
NM_172734	Stk38l	10.3254	28.8394	1.48185	22.3213	1.11222
NM_007609	Casp4	24.3971	67.2557	1.46296	54.8302	1.16827
NM_033569	Cnnm2	2.06882	5.42486	1.39084	4.15883	1.00739
NM_016709	Auh	7.40953	19.1398	1.36917	15.2426	1.04068
NM_010176	Fah	0.6114	1.55277	1.34513	1.30793	1.09727
NM_027982	Ppm1j	1.31183	3.30918	1.33509	2.81231	1.10024
NM_198622	H1fx	2.24253	5.42835	1.27558	4.68224	1.06214
NM_001039701	Il1rn	27.3082	65.3608	1.2591	57.2524	1.06801
NM_001081263	Slc44a5	0.380552	0.90756	1.25418	0.921276	1.27566
NM_178909	Wdr92	16.3085	38.625	1.24392	34.5688	1.08385
NM_033601	Bcl3	69.0263	162.466	1.23492	138.585	1.00556
NM_177073	Relt	12.8529	30.1549	1.23031	30.2409	1.23441
NM_029083	Ddit4	7.29447	16.7794	1.20185	16.8036	1.20391
NM_001163554	Pou2f2	21.7919	50.0491	1.19955	50.0294	1.19898
NM_001177399	Etohi1	3.4499	7.7878	1.1747	7.9732	1.20862
NM_178415	Bbs9	3.26293	6.99009	1.09918	6.92503	1.08567
NM_025815	Cpne8	0.232159	0.475954	1.03621	0.506916	1.12685
NM_008812	Padi2	5.4254	2.62251	-1.04881	2.60176	-1.06025
NM_009330	Hnf1b	0.666564	0.3104	-1.10309	0.247861	-1.4275
NM_001244692	St18	1.00732	0.466615	-1.11036	0.423399	-1.2505
NM_010501	Ifit3	98.3014	43.6429	-1.17147	41.5045	-1.24394
NM_027871	Arhgef3	11.4017	4.94516	-1.20519	4.82859	-1.23959
NM_177290	Itgb8	7.19969	3.09972	-1.21584	2.53681	-1.50494
NM_030098	Rnase6	44.8795	17.946	-1.32242	18.8353	-1.25263
NM_001005858	I830012O16Rik	58.2131	23.0036	-1.33949	22.5869	-1.36586
NM_001110517	Gm14446	31.6936	12.3396	-1.36091	11.077	-1.51664
NM_001195091	Gm6537	3.15401	1.14458	-1.46277	1.53108	-1.04273
NM_175429	Kctd12b	2.08957	0.656304	-1.67093	0.988628	-1.07974
NM_016928	Tlr5	1.94666	0.59056	-1.72112	0.816892	-1.25285
NM_177371	Tnfsf15	0.325773	0.0932866	-1.80512	0.106618	-1.61175
NM_007631	Ccnd1	68.9586	17.0186	-2.01863	29.9356	-1.20387
NM_032400	Sucnr1	3.97533	0.904642	-2.13607	1.97116	-1.01208
NM_009890	Ch25h	3.98421	0.899732	-2.14721	1.08895	-1.8715
NM_183264	Tespa1	13.2639	2.71245	-2.28997	4.62493	-1.52003
