# Supplementary material for: IL-21-mediated non-canonical pathway for IL-1β production in conventional dendritic cells
Source: Nat Commun. 2015 Aug 13;6:7988. doi: 10.1038/ncomms8988 (PMC4555999; doi:10.1038/ncomms8988)
Supplement: Supplementary Data 2 — Shown are genes regulated by LPS in cDCs whose expression is altered by IL-21 (a), IL-10 (b), IL-21 but not IL-10 (c), IL-10 but not IL-21 (d), or both IL-21 and IL-10 (e). [file ncomms8988-s3.xlsx]

## Sheet: (a) LPS and IL-21+LPS
Supplementary Dataset 2a LPS-regulated genes whose expression is altered by IL-21 in cDCs
NCBI reference sequence	Gene symbol	Untreated (RPKM)	LPS-treated (RPKM)	IL-21+LPS-treated (RPKM)	Fold change (log2)
NM_001042711	Amy2a5	0.750226	0.0195141	3.57997	7.47659
NM_026925	Pnlip	0.891866	0.0396836	2.51334	5.96272
NM_001160150	Amy2a4	0.428288	0.175118	1.65554	3.23907
NM_001160152	Amy2a2	0.428288	0.175118	1.65554	3.23907
NM_001160151	Amy2a3	0.428288	0.175118	1.65554	3.23907
NM_013730	Slamf1	0.0475259	0.568183	5.12257	3.17166
NM_010370	Gzma	0.226992	1.09631	6.55429	2.57863
NM_007759	Crabp2	0.976689	0.253805	1.21443	2.25385
NM_033612	Cela1	2.08862	0.563949	2.66433	2.23845
NM_021360	Neurl1a	0.0135161	0.251868	1.10208	2.1285
NM_130450	Elovl6	0.592764	0.199772	0.857353	2.10067
NM_019753	Cdh17	0.419242	0.155696	0.646436	2.05189
NM_011612	Tnfrsf9	33.3536	6.07442	23.8644	1.97396
NM_015744	Enpp2	0.215961	0.532056	2.06093	1.95307
NM_001044384	Timp1	0.404816	1.01807	3.52537	1.79088
NM_013605	Muc1	0.321268	1.26449	4.30683	1.76774
NM_177243	Slc26a9	0.108808	0.404067	1.31133	1.69774
NM_172612	Rnd1	6.44809	28.9163	91.4248	1.66069
NM_133983	Cd276	0.208594	1.02917	2.97942	1.53329
NM_007548	Prdm1	2.12208	4.27733	12.0224	1.4909
NM_001172472	Sphk1	0.33436	8.1417	21.8104	1.42156
NM_008485	Lamc2	0.0870881	0.459789	1.22524	1.41367
NM_028770	Krt80	1.88697	0.319761	0.815888	1.34994
NM_172751	Arhgef10	0.242274	0.784507	1.99252	1.34454
NM_011817	Gadd45g	4.40795	31.5324	76.7378	1.28308
NM_009917	Ccr5	3.77275	8.30951	20.0508	1.2708
NM_175188	March1	1.21045	0.283516	0.683506	1.2689
NM_008827	Pgf	0.252429	1.0274	2.43411	1.24392
NM_009477	Upp1	0.406292	2.51086	5.90894	1.23448
NM_001100187	Gm9705	2.28259	0.749073	1.71382	1.19366
NM_013803	Casr	0.178092	0.74787	1.65403	1.14491
NM_010288	Gja1	0.7094	9.12178	20.089	1.13899
NM_010101	S1pr3	0.303742	0.88215	1.92782	1.12769
NM_144552	Stxbp6	0.509292	1.07127	2.25713	1.07502
NM_001045526	A430084P05Rik	1.37575	3.99022	8.32291	1.06045
NM_008756	Ocln	0.505139	2.4334	5.07385	1.06002
NM_017373	Nfil3	11.7915	36.1608	74.6687	1.04607
NM_023137	Ubd	1.10993	6.87334	14.1425	1.04085
NM_009915	Ccr2	1.44605	0.236727	0.486837	1.0394
NM_174998	Hpcal4	0.0736024	3.9458	8.05821	1.0301
NM_010738	Ly6a	18.0201	72.0591	146.318	1.02185
NM_001085502	Nt5c1a	0.0185179	7.47726	15.1282	1.01658
NM_029116	Kbtbd11	0.682815	1.73372	3.48818	1.00855
NM_008518	Ltb	27.0866	8.12497	4.03549	-1.00947
NM_145142	Chst10	23.044	2.68951	1.32935	-1.01646
NM_001004366	Scube3	2.00434	5.38858	2.62459	-1.03773
NM_009238	Sox4	4.36822	1.63592	0.785555	-1.05802
NM_009890	Ch25h	3.98421	23.9773	11.4347	-1.06821
NM_001164573	Myo1h	2.09404	0.713914	0.324316	-1.13786
NM_029879	Rgs7bp	0.96417	0.378335	0.16883	-1.16334
NM_001024145	Pla2g4f	3.02307	11.2952	4.98199	-1.18086
NM_007639	Cd1d1	13.036	29.8	12.9738	-1.19968
NM_183195	Marveld1	29.0439	10.5904	4.599	-1.20331
NM_026985	1810033B17Rik	45.2264	21.9275	9.4907	-1.20808
NR_038188	Cd1d2	4.25821	10.3522	4.42871	-1.22484
NM_177652	Ryr3	5.97192	1.97199	0.833502	-1.24233
NM_008339	Cd79b	8.72185	3.49036	1.16266	-1.58531
NM_020265	Dkk2	20.6545	4.65713	1.29569	-1.84552

## Sheet: (b) LPS and IL-10+LPS
Supplementary Dataset 2b LPS-regulated genes whose expression is altered by IL-10 in cDCs
NCBI reference sequence	Gene symbol	Untreated (RPKM)	LPS-treated (RPKM)	IL-10+LPS-treated (RPKM)	Fold change (log2)
NM_001042711	Amy2a5	0.750226	0.0195141	1.79259	6.49934
NM_013730	Slamf1	0.0475259	0.568183	30.2293	5.733
NM_026925	Pnlip	0.891866	0.0396836	1.95779	5.6131
NM_013605	Muc1	0.321268	1.26449	27.9441	4.46569
NM_177243	Slc26a9	0.108808	0.404067	6.13286	3.92345
NM_130450	Elovl6	0.592764	0.199772	2.72502	3.7693
NM_021360	Neurl1a	0.0135161	0.251868	3.01168	3.57923
NM_001044384	Timp1	0.404816	1.01807	11.0389	3.43799
NM_011612	Tnfrsf9	33.3536	6.07442	57.2087	3.23537
NM_007759	Crabp2	0.976689	0.253805	2.2745	3.16107
NM_007548	Prdm1	2.12208	4.27733	33.5122	2.96988
NM_008827	Pgf	0.252429	1.0274	7.20208	2.80906
NM_033569	Cnnm2	2.06882	0.36537	2.41866	2.7263
NM_015744	Enpp2	0.215961	0.532056	3.50503	2.71944
NM_001160152	Amy2a2	0.428288	0.175118	1.03106	2.55685
NM_001160150	Amy2a4	0.428288	0.175118	1.03106	2.55685
NM_001160151	Amy2a3	0.428288	0.175118	1.03106	2.55685
NM_133983	Cd276	0.208594	1.02917	5.98985	2.54087
NM_028770	Krt80	1.88697	0.319761	1.64105	2.35858
NM_008485	Lamc2	0.0870881	0.459789	2.21681	2.26921
NM_172612	Rnd1	6.44809	28.9163	139.038	2.26551
NM_172751	Arhgef10	0.242274	0.784507	3.154	2.0072
NM_010266	Gda	0.58824	0.276729	1.10162	1.99273
NM_019753	Cdh17	0.419242	0.155696	0.609557	1.96807
NM_022320	Gpr35	25.19	9.08571	35.5331	1.96748
NM_175188	March1	1.21045	0.283516	1.09021	1.9427
NM_021308	Piwil2	0.637662	0.126954	0.472433	1.89499
NM_001172472	Sphk1	0.33436	8.1417	29.6668	1.86541
NM_001045526	A430084P05Rik	1.37575	3.99022	14.2272	1.83399
NM_016767	Batf	4.23721	38.5148	134.838	1.80773
NM_013662	Sema6b	0.288941	0.132775	0.460891	1.79448
NM_008756	Ocln	0.505139	2.4334	8.42651	1.7919
NM_011817	Gadd45g	4.40795	31.5324	108.864	1.7876
NM_001033254	Pak6	0.277334	0.567106	1.95704	1.78678
NM_001164557	Pdzk1ip1	0.208214	2.57824	8.88877	1.78543
NM_001007460	Zdhhc23	1.40163	0.576425	1.98109	1.78043
NM_007914	Ehf	4.74663	12.6993	43.6161	1.7801
NM_013803	Casr	0.178092	0.74787	2.483	1.73108
NM_001081957	Gm11428	6.14586	14.8157	48.1376	1.69997
NM_009569	Zfpm1	1.81273	4.50381	14.5421	1.69098
NM_007707	Socs3	3.68479	112.654	355.254	1.65695
NM_029116	Kbtbd11	0.682815	1.73372	5.39671	1.63817
NM_010288	Gja1	0.7094	9.12178	27.2284	1.57771
NM_172785	Zc3h12d	18.631	46.2832	136.688	1.56232
NM_001100187	Gm9705	2.28259	0.749073	2.18689	1.54547
NM_009917	Ccr5	3.77275	8.30951	23.6716	1.5103
NM_032541	Hamp	0.0064411	7.10124	20.1745	1.50623
NM_011349	Sema3f	3.44854	1.56525	4.41752	1.49676
NM_027477	Zfp398	1.60021	0.447243	1.23702	1.46745
NM_001039509	Pnkd	3.33508	1.50053	4.13649	1.46284
NM_178704	Dpy19l3	0.368759	0.12548	0.338296	1.43038
NM_001081166	Phf21b	0.25505	1.05375	2.83401	1.4272
NM_174998	Hpcal4	0.0736024	3.9458	10.6073	1.42664
NM_033612	Cela1	2.08862	0.563949	1.50783	1.41814
NM_019738	Nupr1	3.54725	26.7064	70.1725	1.3937
NM_001085502	Nt5c1a	0.0185179	7.47726	19.6275	1.39224
NM_009504	Vdr	0.78937	0.149739	0.3927	1.39032
NM_017373	Nfil3	11.7915	36.1608	94.4902	1.38573
NM_139300	Mylk	0.0484279	1.04529	2.70215	1.37015
NM_010101	S1pr3	0.303742	0.88215	2.23335	1.34001
NM_033509	Vangl2	1.53659	0.350948	0.887123	1.33735
NM_001146161	Slc11a2	2.40166	5.34687	13.1686	1.30032
NM_144538	Rab3il1	1.94404	0.159312	0.391754	1.29698
NM_001172092	Depdc1a	1.20115	0.264174	0.641397	1.27927
NM_030060	Batf3	12.1379	31.8879	77.1495	1.27463
NM_010296	Gli1	0.537999	1.31148	3.10879	1.24507
NM_144552	Stxbp6	0.509292	1.07127	2.52988	1.23967
NM_138313	Bmf	12.0194	3.37691	7.95749	1.23659
NM_144532	Cabp4	0.725755	3.27264	7.69439	1.23327
NM_172911	D8Ertd82e	0.352292	2.79458	6.4737	1.21193
NM_008027	Flot1	15.0273	33.8546	78.3142	1.20992
NM_020272	Pik3cg	9.95387	1.65448	3.78819	1.1951
NM_028307	Tdrkh	1.04045	0.42716	0.971317	1.18482
NM_028733	Pacsin3	0.719282	1.98473	4.42194	1.15564
NM_025510	2310004I24Rik	5.9242	15.1984	33.6805	1.14798
NM_023118	Dab2	1.43013	0.188093	0.415859	1.1442
NM_001128307	Dock9	0.940148	1.88568	4.12762	1.1302
NM_001252438	D16Ertd472e	1.31583	5.15254	11.268	1.12886
NM_144808	Slc39a14	4.05577	1.69685	3.70095	1.12499
NM_177914	Dgkk	0.115338	0.288395	0.624785	1.11513
NM_138749	Plxnb2	10.8286	5.18515	11.2188	1.11345
NM_177710	Ssh2	4.96538	2.28689	4.92279	1.10607
NM_011759	Zfp41	1.57067	0.461581	0.993357	1.10552
NM_172453	Pif1	1.002	0.177164	0.37871	1.09544
NM_145636	Il27	0.23195	28.0793	59.5288	1.08406
NM_001167996	1110032F04Rik	24.702	66.352	140.365	1.08097
NM_013864	Ndrg2	1.98314	10.8531	22.564	1.0559
NM_001172205	Arid5a	3.9552	14.8294	30.7864	1.05383
NM_001039701	Il1rn	27.3082	173.492	356.695	1.03982
NM_009915	Ccr2	1.44605	0.236727	0.482277	1.02622
NM_008315	Htr7	10.2562	32.396	65.9552	1.02566
NM_178667	Tfdp2	0.509059	0.126533	0.257247	1.02326
NM_139064	Tnip2	19.399	45.3424	91.7087	1.01619
NM_028763	Cbx6	1.19208	0.306195	0.619368	1.01614
NM_025277	Gng10	23.5114	10.4899	21.2115	1.01582
NM_001081330	Dnahc2	3.88989	1.33739	2.69639	1.01159
NR_040420	Gm6568	2.02547	0.987055	1.98896	1.01048
NM_001146311	Cln3	4.94936	11.7064	23.5786	1.01018
NM_010738	Ly6a	18.0201	72.0591	145.076	1.00955
NM_178593	Rcsd1	75.7243	223.466	111.483	-1.00324
NM_028666	Fam110a	11.6395	23.7302	11.8324	-1.00397
NM_001079686	Syne1	3.88579	1.64466	0.812771	-1.01683
NM_021297	Tlr4	2.52145	0.345716	0.170551	-1.01885
NM_028341	Ttc39c	3.87104	17.7121	8.70602	-1.02464
NM_008518	Ltb	27.0866	8.12497	3.98683	-1.02704
NM_175391	Apol7c	451.929	2227.9	1092.07	-1.02862
NM_021424	Pvrl1	44.279	21.5247	10.4789	-1.03851
NM_001033342	Cdc42bpg	2.05953	7.85315	3.81575	-1.04129
NM_029419	Apol7a	26.4732	141.511	68.45	-1.04779
NM_008337	Ifng	0.0910209	21.9919	10.5496	-1.05976
NM_029422	Dcstamp	18.84	1.89972	0.910788	-1.0604
NM_177366	Gpr157	29.2657	68.1117	32.6171	-1.06227
NM_175429	Kctd12b	2.08957	0.754271	0.360978	-1.06296
NM_010510	Ifnb1	0.142678	10.9309	5.23161	-1.063
NM_001168660	Apol9b	0.0942025	4.62239	2.21028	-1.06431
NM_023049	Asb2	36.7333	6.36189	3.04112	-1.06481
NM_008245	Hhex	3.28399	10.2371	4.86913	-1.07203
NR_033577	Gm8221	63.649	314.289	149.485	-1.07209
NM_009627	Adm	2.61824	16.3791	7.7857	-1.07292
NM_011350	Sema4f	4.71987	16.2257	7.68637	-1.07789
NM_178796	A530064D06Rik	7.5517	18.8599	8.90935	-1.08191
NM_016972	Slc7a8	6.32818	20.3481	9.57798	-1.08709
NM_010495	Id1	3.20328	8.27829	3.86661	-1.09816
NM_133664	Lad1	142.203	337.888	157.603	-1.10025
NM_009452	Tnfsf4	34.9092	80.0237	37.0738	-1.11002
NM_008501	Lif	0.312492	2.237	1.03482	-1.1121
NM_145840	Rgs9bp	0.46732	1.3974	0.643362	-1.11895
NM_007536	Bcl2a1d	468.222	1311.69	600.553	-1.12707
NM_009742	Bcl2a1a	358.852	1009.9	461.325	-1.13035
NM_001134802	Apol7e	6.70791	35.7936	16.053	-1.15685
NM_007534	Bcl2a1b	626.999	1804.85	807.79	-1.15982
NM_011170	Prnp	18.3222	110.491	49.3877	-1.1617
NM_011798	Xcr1	11.1717	3.95093	1.75663	-1.16933
NM_010828	Cited2	14.6274	175.138	77.396	-1.17816
NM_145619	Parp3	12.2497	36.3441	16.0272	-1.18119
NM_011328	Sct	3.60365	66.1672	29.0645	-1.18683
NM_009252	Serpina3n	0.584595	3.15659	1.38616	-1.18714
NM_008029	Flt4	0.606995	2.61173	1.14473	-1.18994
NM_172488	9030625A04Rik	7.46954	50.2397	22.0021	-1.19118
NM_013622	Oprd1	0.405444	3.32911	1.45262	-1.19641
NM_008320	Irf8	35.3201	125.429	54.6294	-1.19912
NM_001164573	Myo1h	2.09404	0.713914	0.310042	-1.20301
NM_010233	Fn1	0.166009	0.723867	0.312207	-1.21307
NM_008528	Blnk	4.49652	9.38624	4.04182	-1.2155
NM_001204233	Spp1	7.26511	16.0088	6.8654	-1.22141
NM_007778	Csf1	2.55779	20.0686	8.57595	-1.22656
NM_001024848	Apol7b	5.31836	32.0153	13.5449	-1.241
NM_001031621	Abca17	0.28245	0.99922	0.421875	-1.2438
NM_007535	Bcl2a1c	29.6569	95.3336	39.4073	-1.2745
NM_001168294	Serpina3f	1.88192	26.5584	10.8111	-1.29664
NM_009251	Serpina3g	49.0399	291.49	118.273	-1.30133
NM_053262	Hsd17b11	78.4471	304.264	121.244	-1.32742
NM_007515	Slc7a3	0.144411	2.1923	0.872261	-1.32941
NM_001199940	Serpina3i	0.922852	4.86808	1.90419	-1.35408
NM_009402	Pglyrp1	6.51779	2.07685	0.808447	-1.3604
NM_183195	Marveld1	29.0439	10.5904	4.11768	-1.36282
NM_011141	Pou3f1	0.0364869	1.93262	0.74286	-1.37921
NM_008317	Hyal1	2.11476	0.741142	0.2822	-1.39233
NM_011452	Serpinb9b	19.3167	104.192	39.4793	-1.40007
NM_001081110	Cd8a	7.49295	36.7887	13.92	-1.40209
NM_020265	Dkk2	20.6545	4.65713	1.75288	-1.40965
NM_016928	Tlr5	1.94666	0.30972	0.112802	-1.45595
NR_033450	Serpina3h	1.34432	8.82581	3.20756	-1.46018
NM_001004366	Scube3	2.00434	5.38858	1.92341	-1.48616
NM_001163643	Map3k12	0.569957	1.83926	0.656271	-1.48664
NM_009140	Cxcl2	3.88373	41.1699	14.5989	-1.4957
NM_009142	Cx3cl1	6.23835	2.84865	0.986614	-1.52958
NM_013654	Ccl7	0.249436	8.48454	2.90496	-1.54612
NM_013693	Tnf	11.6538	187.042	63.5336	-1.55777
NM_008599	Cxcl9	23.7317	208.179	69.9883	-1.57263
NM_177371	Tnfsf15	0.325773	15.3684	5.11429	-1.58734
NM_026985	1810033B17Rik	45.2264	21.9275	6.92876	-1.66201
NR_038188	Cd1d2	4.25821	10.3522	3.18738	-1.69937
NM_028901	Myo18b	0.16233	0.764176	0.22941	-1.73572
NR_046233	Rn45s	798.123	2541.63	748.918	-1.76288
NM_001024145	Pla2g4f	3.02307	11.2952	3.23157	-1.80535
NM_029879	Rgs7bp	0.96417	0.378335	0.105317	-1.84412
NM_177290	Itgb8	7.19969	24.461	6.75433	-1.85657
NM_174851	Il28ra	4.83036	1.07065	0.294908	-1.85973
NM_007639	Cd1d1	13.036	29.8	8.1213	-1.87549
NM_029741	Ppfia3	0.404881	1.48601	0.373038	-1.99377
NM_009330	Hnf1b	0.666564	4.62621	1.15438	-2.00255
NM_009137	Ccl22	530.727	2283.51	564.834	-2.01535
NM_010735	Lta	1.38575	14.0483	3.35472	-2.06602
NM_001130177	Tnnt2	1.55828	8.12517	1.87211	-2.11749
NM_001163136	Macc1	8.45218	18.8394	4.29239	-2.13387
NM_008727	Npr1	0.308648	2.12613	0.441359	-2.2679
NM_009890	Ch25h	3.98421	23.9773	3.36929	-2.83103
NM_008352	Il12b	72.046	372.046	18.8101	-4.30589

## Sheet: (c) IL-21 but not IL-10
Supplementary Dataset 2c LPS-regulated genes whose expression is altered by IL-21 but not IL-10 in cDCs
NCBI reference sequence	Gene symbol	LPS-treated (RPKM)	IL-21+LPS-treated (RPKM)	Fold change (log2)
NM_010370	Gzma	1.09631	1.9714	2.57863
NM_011136	Pou2af1	1.86064	2.58844	1.34547
NM_009477	Upp1	2.51086	4.10905	1.23448
NR_001460	Rmrp	7.70992	5.06782	1.21102
NR_030484	Mir703	29.5544	59.0016	1.20831
NM_028053	Tmem38b	4.04727	2.96986	1.07697
NM_023137	Ubd	6.87334	4.68159	1.04085
NM_009877	Cdkn2a	6.53741	11.5511	1.01129
NM_145142	Chst10	2.68951	1.61592	-1.01646
NM_001008791	Whrn	0.865346	0.547215	-1.04915
NM_009238	Sox4	1.63592	0.907341	-1.05802
NM_001166213	Fam129c	5.08621	3.12613	-1.16083
NM_008115	Gfra2	1.16703	0.664351	-1.1866
NM_027829	Izumo4	2.74201	1.73295	-1.1984
NM_177652	Ryr3	1.97199	1.04939	-1.24233
NM_008339	Cd79b	3.49036	3.27458	-1.58531

## Sheet: (d) IL-10 but not iL-21
Supplementary Dataset 2d LPS-regulated genes whose expression is altered by IL-10 but not IL-21 in cDCs
NCBI reference sequence	Gene symbol	LPS-treated (RPKM)	IL-10+LPS-treated (RPKM)	Fold change (log2)
NM_001082545	Stfa2	0.072751	23.1265	8.29013
NM_027919	Tha1	0.2776	3.5983	3.69499
NM_008630	Mt2	4.3212	30.2182	2.80566
NM_033569	Cnnm2	0.36537	2.41866	2.7263
NM_025961	Gatm	2.30116	14.3896	2.64448
NM_009369	Tgfbi	14.5723	72.3633	2.31202
NM_027982	Ppm1j	0.723789	3.24888	2.16587
NM_001038703	Gpr146	1.0701	4.73987	2.14698
NM_001081155	Rap1gap	0.52238	2.27855	2.12463
NM_013602	Mt1	15.0603	63.5482	2.07703
NM_022724	Suv39h2	0.448991	1.83663	2.03203
NM_008057	Fzd7	1.52124	6.09718	2.00282
NM_010266	Gda	0.276729	1.10162	1.99273
NM_022320	Gpr35	9.08571	35.5331	1.96748
NM_001110508	Zfp703	11.5172	44.5792	1.95256
NM_021308	Piwil2	0.126954	0.472433	1.89499
NM_028127	Frmd6	1.63583	5.86896	1.84302
NM_016767	Batf	38.5148	134.838	1.80773
NM_013662	Sema6b	0.132775	0.460891	1.79448
NM_001033254	Pak6	0.567106	1.95704	1.78678
NM_001164557	Pdzk1ip1	2.57824	8.88877	1.78543
NM_001007460	Zdhhc23	0.576425	1.98109	1.78043
NM_007914	Ehf	12.6993	43.6161	1.7801
NM_001081957	Gm11428	14.8157	48.1376	1.69997
NM_009569	Zfpm1	4.50381	14.5421	1.69098
NM_007707	Socs3	112.654	355.254	1.65695
NM_001146350	Eng	3.31281	10.3152	1.63861
NM_001081417	Chd7	22.7463	70.3597	1.62912
NM_145836	6430527G18Rik	3.64684	11.0827	1.60356
NM_019662	Rrad	33.6158	102.003	1.6014
NM_033523	Spred2	1.83936	5.52712	1.58723
NM_021525	Rcl1	13.5634	40.7068	1.58553
NM_001033336	Abcc4	2.44995	7.29239	1.57361
NM_011201	Ptpn1	41.4195	122.713	1.56691
NM_172785	Zc3h12d	46.2832	136.688	1.56232
NM_009878	Cdkn2d	3.22578	9.39559	1.54222
NM_172734	Stk38l	7.86526	22.7991	1.5354
NR_045561	Csf3r	0.587102	1.68236	1.51861
NM_031195	Msr1	0.310726	0.885916	1.51113
NM_032541	Hamp	7.10124	20.1745	1.50623
NM_011349	Sema3f	1.56525	4.41752	1.49676
NM_023196	Pla2g12a	0.844509	2.38158	1.49539
NM_181315	Car5b	0.843965	2.35354	1.47943
NM_027477	Zfp398	0.447243	1.23702	1.46745
NM_001039509	Pnkd	1.50053	4.13649	1.46284
NM_144807	Chpt1	3.76673	10.3345	1.45605
NM_001007570	Slc25a42	0.321258	0.877921	1.44993
NM_178704	Dpy19l3	0.12548	0.338296	1.43038
NM_001081166	Phf21b	1.05375	2.83401	1.4272
NM_008964	Ptger2	0.532719	1.43269	1.42706
NM_027898	Gramd1a	14.8193	39.4908	1.41403
NM_007901	S1pr1	1.9491	5.16409	1.40563
NM_019738	Nupr1	26.7064	70.1725	1.3937
NM_001252643	Hrh1	1.49713	3.92953	1.39208
NM_009504	Vdr	0.149739	0.3927	1.39032
NM_139300	Mylk	1.04529	2.70215	1.37015
NM_172598	Wdhd1	1.20473	3.07083	1.34984
NM_027491	Rragd	2.62996	6.67831	1.34441
NM_007651	Cd53	52.1295	132.228	1.34285
NM_033509	Vangl2	0.350948	0.887123	1.33735
NM_178639	Sfxn5	0.557067	1.4024	1.33177
NM_009123	Nkx1-2	0.461298	1.14215	1.30752
NM_001146161	Slc11a2	5.34687	13.1686	1.30032
NM_001033135	Rnf149	17.1447	42.1907	1.29915
NM_144538	Rab3il1	0.159312	0.391754	1.29698
NM_011807	Dlg2	0.320469	0.785521	1.29329
NM_027585	4921517L17Rik	0.979942	2.38318	1.28192
NM_001172092	Depdc1a	0.264174	0.641397	1.27927
NM_011173	Pros1	0.743371	1.79913	1.27498
NM_030060	Batf3	31.8879	77.1495	1.27463
NM_172641	9930023K05Rik	1.36254	3.2356	1.24761
NM_008105	Gcnt2	3.59071	8.51366	1.24549
NM_010296	Gli1	1.31148	3.10879	1.24507
NM_153074	Lrrc25	11.7133	27.7521	1.24442
NM_138313	Bmf	3.37691	7.95749	1.23659
NM_009834	Ccrn4l	3.61657	8.50325	1.23336
NM_144532	Cabp4	3.27264	7.69439	1.23327
NM_133772	Ssbp4	4.06003	9.49016	1.22488
NM_025429	Serpinb1a	32.2415	75.322	1.22415
NM_172911	D8Ertd82e	2.79458	6.4737	1.21193
NM_018729	Cd244	3.29912	7.63411	1.21035
NM_172588	Serinc5	40.6181	93.9693	1.21006
NM_008027	Flot1	33.8546	78.3142	1.20992
NM_001081073	Cep76	0.887666	2.04535	1.20415
NM_010634	Fabp5	273.152	629.048	1.20347
NM_019933	Ptpn4	2.16653	4.9855	1.20231
NM_020272	Pik3cg	1.65448	3.78819	1.1951
NM_008365	Il18r1	0.469171	1.0702	1.18949
NM_028307	Tdrkh	0.42716	0.971317	1.18482
NM_001077189	Fcgr2b	1.4618	3.29883	1.17404
NM_173051	Serpinb1c	0.796218	1.79429	1.17188
NM_011882	Rnasel	4.09527	9.22359	1.17135
NM_011691	Vav1	14.9315	33.5587	1.16832
NM_007757	Cpox	1.03836	2.31773	1.15829
NM_001113487	Sept9	15.2864	34.0711	1.15629
NM_001167949	Atp2b4	2.51334	5.60012	1.15583
NM_028733	Pacsin3	1.98473	4.42194	1.15564
NM_010278	Gfi1	0.938137	2.08507	1.15208
NM_025510	2310004I24Rik	15.1984	33.6805	1.14798
NM_024124	Hdac9	0.823163	1.82367	1.14749
NM_008869	Pla2g4a	2.34231	5.17769	1.14432
NM_023118	Dab2	0.188093	0.415859	1.1442
NM_001128307	Dock9	1.88568	4.12762	1.1302
NM_001252438	D16Ertd472e	5.15254	11.268	1.12886
NM_023065	Ifi30	430.075	939.186	1.12682
NM_144808	Slc39a14	1.69685	3.70095	1.12499
NM_001004164	Gnptab	13.6844	29.7982	1.12269
NM_177914	Dgkk	0.288395	0.624785	1.11513
NM_138749	Plxnb2	5.18515	11.2188	1.11345
NM_177710	Ssh2	2.28689	4.92279	1.10607
NM_011759	Zfp41	0.461581	0.993357	1.10552
NM_172453	Pif1	0.177164	0.37871	1.09544
NM_001003919	Ddx11	3.13037	6.66922	1.09116
NM_145636	Il27	28.0793	59.5288	1.08406
NM_001167996	1110032F04Rik	66.352	140.365	1.08097
NM_008444	Kif3b	15.0937	31.9217	1.08059
NM_080463	Pofut1	4.85846	10.2025	1.07034
NM_011161	Mapk11	1.23824	2.58178	1.05996
NM_013864	Ndrg2	10.8531	22.564	1.0559
NM_025915	Tmem88	0.99921	2.0761	1.05479
NM_001172205	Arid5a	14.8294	30.7864	1.05383
NM_177741	Ppp1r3b	0.328537	0.680037	1.0493
NM_001039701	Il1rn	173.492	356.695	1.03982
NM_026656	Mcoln2	1.35786	2.78846	1.03803
NM_019417	Pdlim4	8.48482	17.3088	1.02851
NM_008315	Htr7	32.396	65.9552	1.02566
NM_178667	Tfdp2	0.126533	0.257247	1.02326
NM_139064	Tnip2	45.3424	91.7087	1.01619
NM_028763	Cbx6	0.306195	0.619368	1.01614
NM_025277	Gng10	10.4899	21.2115	1.01582
NM_001081330	Dnahc2	1.33739	2.69639	1.01159
NR_040420	Gm6568	0.987055	1.98896	1.01048
NM_001146311	Cln3	11.7064	23.5786	1.01018
NM_198642	5031414D18Rik	7.78686	15.656	1.00759
NM_145448	9030617O03Rik	3.5423	1.76975	-1.00107
NM_178593	Rcsd1	223.466	111.483	-1.00324
NM_028666	Fam110a	23.7302	11.8324	-1.00397
NM_011303	Dhrs3	9.89146	4.92325	-1.00653
NM_008627	Meis3	3.50712	1.74209	-1.00935
NM_001079686	Syne1	1.64466	0.812771	-1.01683
NM_021297	Tlr4	0.345716	0.170551	-1.01885
NR_045050	9130015A21Rik	8.876	4.37302	-1.02119
NM_010111	Efnb2	2.18415	1.07423	-1.02369
NR_045274	5430437J10Rik	46.1821	22.7066	-1.02421
NM_028341	Ttc39c	17.7121	8.70602	-1.02464
NM_007780	Csf2rb	161.298	79.1086	-1.02782
NM_175391	Apol7c	2227.9	1092.07	-1.02862
NM_009616	Adam19	42.0514	20.606	-1.02909
NM_177343	Camk1d	5.51173	2.69173	-1.03395
NM_021424	Pvrl1	21.5247	10.4789	-1.03851
NM_001033342	Cdc42bpg	7.85315	3.81575	-1.04129
NM_019733	Rbpms	5.38876	2.61603	-1.04252
NM_001163510	Kcnn4	7.40329	3.59176	-1.04342
NM_029419	Apol7a	141.511	68.45	-1.04779
NM_008337	Ifng	21.9919	10.5496	-1.05976
NM_015790	Icosl	212.428	101.898	-1.05984
NM_029422	Dcstamp	1.89972	0.910788	-1.0604
NM_023908	Slco3a1	14.368	6.88427	-1.06147
NM_177366	Gpr157	68.1117	32.6171	-1.06227
NM_175429	Kctd12b	0.754271	0.360978	-1.06296
NM_010510	Ifnb1	10.9309	5.23161	-1.063
NM_001168660	Apol9b	4.62239	2.21028	-1.06431
NM_023049	Asb2	6.36189	3.04112	-1.06481
NM_008245	Hhex	10.2371	4.86913	-1.07203
NR_033577	Gm8221	314.289	149.485	-1.07209
NM_011227	Rab20	35.7481	16.994	-1.07282
NM_009627	Adm	16.3791	7.7857	-1.07292
NM_011350	Sema4f	16.2257	7.68637	-1.07789
NM_178796	A530064D06Rik	18.8599	8.90935	-1.08191
NM_016972	Slc7a8	20.3481	9.57798	-1.08709
NM_145838	St8sia6	6.97704	3.26558	-1.09524
NM_010495	Id1	8.27829	3.86661	-1.09816
NM_133664	Lad1	337.888	157.603	-1.10025
NM_009452	Tnfsf4	80.0237	37.0738	-1.11002
NM_008501	Lif	2.237	1.03482	-1.1121
NM_010730	Anxa1	33.6015	15.4889	-1.11728
NM_145840	Rgs9bp	1.3974	0.643362	-1.11895
NM_007536	Bcl2a1d	1311.69	600.553	-1.12707
NM_009742	Bcl2a1a	1009.9	461.325	-1.13035
NM_010026	Asap1	58.5552	26.4509	-1.14648
NM_001134802	Apol7e	35.7936	16.053	-1.15685
NM_145839	Rasgef1b	54.0976	24.2301	-1.15876
NM_007534	Bcl2a1b	1804.85	807.79	-1.15982
NM_011170	Prnp	110.491	49.3877	-1.1617
NM_011798	Xcr1	3.95093	1.75663	-1.16933
NM_010828	Cited2	175.138	77.396	-1.17816
NM_145619	Parp3	36.3441	16.0272	-1.18119
NM_011328	Sct	66.1672	29.0645	-1.18683
NM_009252	Serpina3n	3.15659	1.38616	-1.18714
NM_008029	Flt4	2.61173	1.14473	-1.18994
NM_172488	9030625A04Rik	50.2397	22.0021	-1.19118
NM_013622	Oprd1	3.32911	1.45262	-1.19641
NM_008533	Cd180	40.2912	17.5626	-1.19795
NM_008320	Irf8	125.429	54.6294	-1.19912
NM_030098	Rnase6	57.8187	25.0749	-1.20528
NM_010233	Fn1	0.723867	0.312207	-1.21307
NM_010104	Edn1	2.6753	1.15207	-1.21532
NM_008528	Blnk	9.38624	4.04182	-1.2155
NM_001204233	Spp1	16.0088	6.8654	-1.22141
NM_178618	Fam83g	4.2896	1.83699	-1.22345
NM_007631	Ccnd1	66.5588	28.4908	-1.22413
NM_007778	Csf1	20.0686	8.57595	-1.22656
NM_001164658	Catsperg1	1.57641	0.668618	-1.23722
NM_001024848	Apol7b	32.0153	13.5449	-1.241
NM_001031621	Abca17	0.99922	0.421875	-1.2438
NM_009976	Cst3	3467.99	1456.85	-1.25125
NM_007781	Csf2rb2	80.1907	33.6862	-1.25128
NM_008204	H2-M2	16.0414	6.65045	-1.27024
NM_001167891	Nrg2	2.4653	1.02126	-1.27128
NM_007535	Bcl2a1c	95.3336	39.4073	-1.2745
NM_009139	Ccl6	5.23209	2.14474	-1.28645
NM_001168294	Serpina3f	26.5584	10.8111	-1.29664
NM_001244692	St18	0.723323	0.293471	-1.30118
NM_009251	Serpina3g	291.49	118.273	-1.30133
NM_001113379	Lrrc32	13.4083	5.38051	-1.31729
NM_053262	Hsd17b11	304.264	121.244	-1.32742
NM_007515	Slc7a3	2.1923	0.872261	-1.32941
NM_019563	Cited4	4.76037	1.87855	-1.34128
NM_001199940	Serpina3i	4.86808	1.90419	-1.35408
NM_009402	Pglyrp1	2.07685	0.808447	-1.3604
NM_011141	Pou3f1	1.93262	0.74286	-1.37921
NM_133738	Antxr2	19.211	7.34492	-1.3871
NM_008317	Hyal1	0.741142	0.2822	-1.39233
NM_011452	Serpinb9b	104.192	39.4793	-1.40007
NM_001081110	Cd8a	36.7887	13.92	-1.40209
NM_013822	Jag1	12.0854	4.51679	-1.41988
NM_134250	Havcr2	33.0672	12.2033	-1.43812
NM_016928	Tlr5	0.30972	0.112802	-1.45595
NR_033450	Serpina3h	8.82581	3.20756	-1.46018
NM_145535	Sdcbp2	8.18881	2.94323	-1.47614
NM_001163643	Map3k12	1.83926	0.656271	-1.48664
NM_009140	Cxcl2	41.1699	14.5989	-1.4957
NM_001170705	Gm17384	3.36108	1.18595	-1.50273
NM_009142	Cx3cl1	2.84865	0.986614	-1.52958
NM_010143	Ephb3	1.30171	0.448096	-1.53829
NM_013654	Ccl7	8.48454	2.90496	-1.54612
NM_013693	Tnf	187.042	63.5336	-1.55777
NM_001104539	Vmn2r90	1.17747	0.399435	-1.55922
NM_008599	Cxcl9	208.179	69.9883	-1.57263
NM_177371	Tnfsf15	15.3684	5.11429	-1.58734
NM_001254946	BC035044	18.0754	5.74644	-1.65326
NM_033321	P2rx5	4.74	1.45663	-1.7021
NM_028901	Myo18b	0.764176	0.22941	-1.73572
NR_046233	Rn45s	2541.63	748.918	-1.76288
NM_177290	Itgb8	24.461	6.75433	-1.85657
NM_174851	Il28ra	1.07065	0.294908	-1.85973
NM_029741	Ppfia3	1.48601	0.373038	-1.99377
NM_009330	Hnf1b	4.62621	1.15438	-2.00255
NM_009137	Ccl22	2283.51	564.834	-2.01535
NM_001198914	Myb	7.45399	1.84223	-2.01648
NM_199241	Sema6d	6.31894	1.54668	-2.03046
NM_010735	Lta	14.0483	3.35472	-2.06602
NM_001195091	Gm6537	3.4714	0.825443	-2.07167
NM_001130177	Tnnt2	8.12517	1.87211	-2.11749
NM_001163136	Macc1	18.8394	4.29239	-2.13387
NM_008727	Npr1	2.12613	0.441359	-2.2679
NM_144943	Cd207	4.02481	0.373614	-3.4282
NM_008352	Il12b	372.046	18.8101	-4.30589

## Sheet: (e) Both IL-21 and IL-10
Supplementary Dataset 2e LPS-regulated genes whose expression is altered by both IL-21 and IL-10 in cDCs
NCBI reference sequence	Gene symbol	LPS-treated (RPKM)	IL-21+LPS-treated (RPKM)	Fold change (log2)	IL-10+LPS-treated (RPKM)	Fold change (log2)
NM_001042711	Amy2a5	0.0195141	3.57997	7.47659	1.79259	6.49934
NR_045616	1700011B04Rik	0.396081	34.2908	6.43073	66.1638	7.38143
NM_026925	Pnlip	0.0396836	2.51334	5.96272	1.95779	5.6131
NM_001160150	Amy2a4	0.175118	1.65554	3.23907	1.03106	2.55685
NM_001160152	Amy2a2	0.175118	1.65554	3.23907	1.03106	2.55685
NM_001160151	Amy2a3	0.175118	1.65554	3.23907	1.03106	2.55685
NM_013730	Slamf1	0.568183	5.12257	3.17166	30.2293	5.733
NM_008440	Kif1a	0.308074	1.70723	2.46988	4.28371	3.79726
NM_007759	Crabp2	0.253805	1.21443	2.25385	2.2745	3.16107
NM_033612	Cela1	0.563949	2.66433	2.23845	1.50783	1.41814
NM_030209	Crispld2	4.13734	18.0981	2.12901	27.1169	2.71238
NM_021360	Neurl1a	0.251868	1.10208	2.1285	3.01168	3.57923
NM_130450	Elovl6	0.199772	0.857353	2.10067	2.72502	3.7693
NM_019753	Cdh17	0.155696	0.646436	2.05189	0.609557	1.96807
NM_011612	Tnfrsf9	6.07442	23.8644	1.97396	57.2087	3.23537
NM_015744	Enpp2	0.532056	2.06093	1.95307	3.50503	2.71944
NM_009811	Casp6	2.42751	9.1263	1.91028	19.0077	2.96887
NM_001044384	Timp1	1.01807	3.52537	1.79088	11.0389	3.43799
NM_013605	Muc1	1.26449	4.30683	1.76774	27.9441	4.46569
NM_010553	Il18rap	1.17325	3.81386	1.70042	5.84597	2.31674
NM_177243	Slc26a9	0.404067	1.31133	1.69774	6.13286	3.92345
NM_001098799	Tox2	0.878092	2.83343	1.68948	3.91501	2.15621
NM_172612	Rnd1	28.9163	91.4248	1.66069	139.038	2.26551
NM_016763	Hsd17b10	16.1509	49.6775	1.62092	55.0911	1.77018
NM_133983	Cd276	1.02917	2.97942	1.53329	5.98985	2.54087
NM_201354	Ctif	0.996434	2.8677	1.5249	5.24591	2.39626
NM_001081263	Slc44a5	0.234999	0.666178	1.50235	0.721041	1.61694
NM_007548	Prdm1	4.27733	12.0224	1.4909	33.5122	2.96988
NM_183029	Igf2bp2	1.11589	3.00715	1.43001	6.22281	2.47924
NM_001172472	Sphk1	8.1417	21.8104	1.42156	29.6668	1.86541
NM_146064	Soat2	0.598849	1.60404	1.42079	3.40175	2.50556
NM_008485	Lamc2	0.459789	1.22524	1.41367	2.21681	2.26921
NM_001172160	Flrt3	8.84411	23.5244	1.41135	33.4588	1.91958
NM_028770	Krt80	0.319761	0.815888	1.34994	1.64105	2.35858
NM_172751	Arhgef10	0.784507	1.99252	1.34454	3.154	2.0072
NM_023635	Rab27a	3.72636	9.07571	1.28417	15.7859	2.08275
NM_019498	Olfm1	1.66796	4.05963	1.28309	9.7397	2.54567
NM_011817	Gadd45g	31.5324	76.7378	1.28308	108.864	1.7876
NM_009917	Ccr5	8.30951	20.0508	1.2708	23.6716	1.5103
NM_175211	Ralgps1	1.48594	3.58532	1.27053	4.78147	1.68596
NM_175188	March1	0.283516	0.683506	1.2689	1.09021	1.9427
NM_008827	Pgf	1.0274	2.43411	1.24392	7.20208	2.80906
NM_018782	Calcrl	2.15235	5.08792	1.24109	6.87953	1.67635
NM_001100187	Gm9705	0.749073	1.71382	1.19366	2.18689	1.54547
NM_001112715	Ifitm1	69.2258	154.911	1.16205	190.061	1.45707
NM_008037	Fosl2	10.3162	23.0537	1.16008	45.6174	2.14467
NM_013803	Casr	0.74787	1.65403	1.14491	2.483	1.73108
NM_010288	Gja1	9.12178	20.089	1.13899	27.2284	1.57771
NM_010101	S1pr3	0.88215	1.92782	1.12769	2.23335	1.34001
NM_001164352	Efemp2	0.519934	1.12402	1.1115	2.54666	2.29162
NM_029083	Ddit4	7.91091	16.8274	1.08885	28.1966	1.83357
NR_045687	Gm9895	4.72398	10.0215	1.0848	15.7484	1.73698
NM_144552	Stxbp6	1.07127	2.25713	1.07502	2.52988	1.23967
NM_001253768	Ssx2ip	1.73722	3.63454	1.06488	5.75688	1.72843
NM_025359	Tspan13	39.2203	81.9978	1.06398	117.522	1.58326
NM_001045526	A430084P05Rik	3.99022	8.32291	1.06045	14.2272	1.83399
NM_008756	Ocln	2.4334	5.07385	1.06002	8.42651	1.7919
NM_017373	Nfil3	36.1608	74.6687	1.04607	94.4902	1.38573
NM_011718	Wnt10b	2.51156	5.17919	1.04402	8.77475	1.80469
NM_009915	Ccr2	0.236727	0.486837	1.0394	0.482277	1.02622
NM_174998	Hpcal4	3.9458	8.05821	1.0301	10.6073	1.42664
NM_010186	Fcgr1	0.993435	2.02267	1.0255	2.7527	1.47018
NM_010738	Ly6a	72.0591	146.318	1.02185	145.076	1.00955
NM_001085502	Nt5c1a	7.47726	15.1282	1.01658	19.6275	1.39224
NM_029116	Kbtbd11	1.73372	3.48818	1.00855	5.39671	1.63817
NM_001081238	Palb2	0.686417	1.37575	1.0028	1.95261	1.50807
NM_008518	Ltb	8.12497	4.03549	-1.00947	3.98683	-1.02704
NM_001033539	Bex6	3.42076	1.66654	-1.03704	1.26766	-1.4318
NM_001004366	Scube3	5.38858	2.62459	-1.03773	1.92341	-1.48616
NM_009890	Ch25h	23.9773	11.4347	-1.06821	3.36929	-2.83103
NM_010350	Grin2c	0.819619	0.384794	-1.09049	0.301933	-1.44043
NM_027817	Grap	66.7153	30.5192	-1.12828	24.6908	-1.43403
NM_001164573	Myo1h	0.713914	0.324316	-1.13786	0.310042	-1.20301
NM_009109	Ryr1	0.206025	0.0924439	-1.15565	0.0838605	-1.29644
NM_029879	Rgs7bp	0.378335	0.16883	-1.16334	0.105317	-1.84412
NM_001024145	Pla2g4f	11.2952	4.98199	-1.18086	3.23157	-1.80535
NM_007639	Cd1d1	29.8	12.9738	-1.19968	8.1213	-1.87549
NM_183195	Marveld1	10.5904	4.599	-1.20331	4.11768	-1.36282
NM_026985	1810033B17Rik	21.9275	9.4907	-1.20808	6.92876	-1.66201
NM_182694	Ggn	4.54552	1.95333	-1.21836	1.65347	-1.45885
NR_038188	Cd1d2	10.3522	4.42871	-1.22484	3.18738	-1.69937
NM_153090	Fcrl1	8.31161	3.53907	-1.23165	2.9843	-1.47766
NM_001033538	Cass4	7.81833	3.3033	-1.24289	1.92709	-2.02037
NM_175512	Dhrs9	1.06338	0.446062	-1.25272	0.277744	-1.93618
NM_027834	9130008F23Rik	2.06753	0.859798	-1.26542	0.928624	-1.15456
NM_001080944	Atp8b4	0.776703	0.320948	-1.27458	0.297808	-1.38272
NM_183264	Tespa1	23.0036	8.756	-1.39346	6.47156	-1.82963
NM_001101516	Gpr25	1.83086	0.599374	-1.61023	0.560493	-1.70732
NM_020265	Dkk2	4.65713	1.29569	-1.84552	1.75288	-1.40965
