# Supplementary material for: IL-21-mediated non-canonical pathway for IL-1β production in conventional dendritic cells
Source: Nat Commun. 2015 Aug 13;6:7988. doi: 10.1038/ncomms8988 (PMC4555999; doi:10.1038/ncomms8988)
Supplement: Supplementary Data 3 — IL-21-induced STAT3 peaks in pre-activated CD4+ T cells (a) and cDCs (b). [file ncomms8988-s4.xls]

## Sheet: (a) STAT3 peaks in CD4+ T cells
Supplementary Dataset 3a IL-21-induced STAT3 peaks in pre-activated CD4+ T cells
chrom	start	end	length	summit	reads	-10*log10(pvalue)	fold
chr7	4636367	4637204	838	428	27	52.86	9.47
chr7	6344236	6344662	427	138	9	50.53	24.14
chr7	13639147	13640211	1065	477	29	66.5	13.56
chr7	16984658	16987193	2536	2033	103	57.99	8.47
chr7	20043045	20043787	743	400	97	343.56	30.22
chr7	20214770	20215396	627	189	28	64.62	17
chr7	20403803	20404845	1043	684	48	145.67	20.38
chr7	20407539	20408620	1082	613	42	126.95	23.73
chr7	25101277	25102150	874	540	31	68.52	9.69
chr7	25164813	25165611	799	401	33	73.05	14.49
chr7	26023173	26023808	636	276	22	65.74	14.69
chr7	26052150	26052934	785	624	34	50.63	6.9
chr7	26066522	26067694	1173	824	75	112.26	11.78
chr7	26404007	26404790	784	336	31	76.78	16.14
chr7	26429055	26429535	481	288	20	70.53	18.12
chr7	26468363	26469377	1015	506	39	55.28	12.99
chr7	27944575	27945523	949	647	41	62.22	13.35
chr7	27963122	27964469	1348	607	162	426.12	31.57
chr7	28798660	28799426	767	472	21	60.55	16.95
chr7	29163367	29165053	1687	1034	137	173.34	17.76
chr7	29450386	29451212	827	431	23	59.46	15.19
chr7	29461402	29462066	665	432	26	73.04	18.83
chr7	29462157	29462838	682	184	52	146.28	21.06
chr7	29501294	29502090	797	531	25	80.49	22.6
chr7	29808504	29809050	547	379	19	93.74	36.94
chr7	31004713	31005130	418	261	12	51.62	18.83
chr7	31347644	31348726	1083	426	64	120.06	14.12
chr7	31785373	31786350	978	479	59	129.68	19
chr7	36530045	36530894	850	336	29	99.52	24.01
chr7	38971690	38972516	827	369	28	76.2	23.26
chr7	38973963	38975052	1090	671	156	754.5	69.68
chr7	51751141	51752448	1308	488	54	75.07	10.03
chr7	52003457	52004671	1215	731	87	323.6	42.78
chr7	52390875	52392312	1438	503	59	68.74	7.53
chr7	52563802	52564768	967	354	51	120.39	21.34
chr7	52781044	52782198	1155	779	56	198.92	29.38
chr7	52959802	52960671	870	702	23	54.68	12.43
chr7	54100544	54101962	1419	677	98	87.8	12.84
chr7	56864249	56864815	567	393	10	52.19	24.14
chr7	65703731	65704792	1062	699	77	268.41	21.75
chr7	71066650	71067535	886	429	23	76.39	24.93
chr7	71129110	71129752	643	305	25	79.94	23.73
chr7	71143671	71145287	1617	537	155	829.73	93.79
chr7	71762269	71762466	198	99	8	55.33	8.95
chr7	73341819	73342638	820	494	42	84.39	14.12
chr7	73377969	73378690	722	187	28	131.91	38.75
chr7	79420239	79420761	523	355	13	75.68	37.94
chr7	79428642	79429072	431	196	26	154.97	45.2
chr7	80729147	80729949	803	336	18	57.96	16.95
chr7	80733754	80734607	854	495	20	54.95	9.89
chr7	82933037	82934084	1048	604	30	116.89	25.33
chr7	83194618	83195163	546	377	14	69.53	30.85
chr7	86040430	86041531	1102	278	37	60.16	9.68
chr7	87468844	87469632	789	322	32	58.68	14.01
chr7	87548935	87549544	610	247	32	96.83	20.18
chr7	87561844	87562552	709	370	19	77.65	29.29
chr7	87977649	87978304	656	422	17	98.2	48.28
chr7	88131662	88132381	720	238	21	115.2	51.73
chr7	90803493	90804377	885	475	42	115.92	20
chr7	91297046	91297832	787	535	31	102.24	22.23
chr7	97203203	97203885	683	221	27	78.21	16.01
chr7	97207652	97209119	1468	428	42	52.27	8.47
chr7	105634663	105635518	856	628	20	63.35	13.29
chr7	107538315	107538947	633	165	16	89.06	31.04
chr7	108243196	108243750	555	270	42	50.52	8.36
chr7	108243822	108244476	655	343	23	82.03	18.83
chr7	108256452	108258092	1641	396	57	56.09	10.27
chr7	108699487	108700327	841	475	21	105.89	44.83
chr7	108703642	108704094	453	222	10	52.96	19.77
chr7	108782893	108783819	927	363	54	245.21	45.83
chr7	108821831	108822496	666	525	18	53.29	11.3
chr7	109358151	109359401	1251	781	66	63.58	7.64
chr7	111440157	111441080	924	354	28	117.64	39.11
chr7	111518171	111518935	765	411	12	51.64	31.04
chr7	112959129	112960313	1185	701	40	133.33	26.84
chr7	113174985	113175716	732	439	20	63.03	19.77
chr7	113358240	113359381	1142	633	28	91.02	20.72
chr7	113423253	113423985	733	412	19	103.13	48.28
chr7	113672235	113673031	797	449	27	64.62	10.81
chr7	113694529	113695252	724	516	38	279.06	106.91
chr7	117264933	117266472	1540	833	51	79.69	12.01
chr7	119323349	119323935	587	412	11	51.11	24.14
chr7	121314697	121315631	935	423	258	1586.67	66.03
chr7	125405791	125406524	734	380	17	62.21	20.72
chr7	127814287	127814683	397	239	9	51.53	26.59
chr7	130067604	130068337	734	344	21	61.74	22.12
chr7	130228116	130228727	612	469	14	56.28	19.65
chr7	132561853	132562451	599	268	61	296.31	42.3
chr7	132566303	132566993	691	445	22	93.07	29.22
chr7	132615346	132616620	1275	540	106	132.2	12.07
chr7	132638461	132639462	1002	515	30	50.53	13.93
chr7	132725920	132727503	1584	504	53	81.46	14.83
chr7	132733321	132734252	932	337	57	265.34	40.81
chr7	132737202	132737926	725	375	35	96.65	18.56
chr7	133512493	133513705	1213	628	71	79	14.62
chr7	133572088	133572953	866	596	37	63.27	11.86
chr7	134185593	134186456	864	463	65	228.86	29.66
chr7	134889036	134889926	891	520	24	66.05	13.84
chr7	135263205	135263645	441	174	15	81.31	35.95
chr7	135709788	135710331	544	374	13	66.21	25.42
chr7	137409408	137410058	651	345	13	65.54	26.59
chr7	137971094	137972004	911	222	23	52.11	11.3
chr7	139954549	139955109	561	298	13	69.53	31.69
chr7	142843567	142844579	1013	319	39	102.02	19.08
chr7	146410531	146411399	869	287	62	233.73	37.93
chr7	147392767	147393168	402	232	28	100.8	20.44
chr7	147506492	147507756	1265	636	40	203.17	48.02
chr7	147560205	147561099	895	443	24	112.08	32.87
chr7	148285333	148286338	1006	498	41	86.19	16.24
chr7	149566979	149567642	664	324	24	77.85	19.21
chr7	151767486	151768483	998	358	34	59.31	13.39
chr6	3116156	3116687	532	356	12	64.37	31.04
chr6	4036685	4037375	691	466	37	95.29	20.17
chr6	28371126	28372262	1137	559	87	376.75	60.26
chr6	29196499	29197504	1006	836	24	65.68	14.12
chr6	29463231	29463689	459	312	13	72.92	22.6
chr6	29803139	29804182	1044	722	42	95.68	15.33
chr6	30286612	30287376	765	417	49	133.83	18.52
chr6	31108901	31109984	1084	359	22	69.06	14.29
chr6	39114753	39115368	616	368	12	52.23	22.6
chr6	39284056	39284602	547	374	20	79.03	21.19
chr6	40840489	40842304	1816	640	105	253.86	33.9
chr6	41504197	41504919	723	307	54	92.8	12.59
chr6	42195723	42196248	526	353	11	51.59	18.83
chr6	42214455	42215504	1050	776	36	88.72	13.84
chr6	43332313	43332869	557	167	15	58.1	24.48
chr6	47543884	47545864	1981	1460	95	112.65	14.21
chr6	47586543	47587177	635	169	14	67.97	37.94
chr6	48345188	48346157	970	454	27	79.91	19.18
chr6	48629449	48630253	805	248	30	112.11	16.95
chr6	48631586	48632386	801	307	30	117.97	31.68
chr6	48677674	48678419	746	274	50	200.27	25.42
chr6	48682658	48683335	678	427	53	97.81	13.58
chr6	48720504	48721215	712	229	22	53.1	10.06
chr6	48970689	48971602	914	459	25	57.95	16.95
chr6	49023309	49024671	1363	486	71	231.23	36.72
chr6	49934985	49935534	550	375	26	136.32	47.08
chr6	50211494	50212076	583	169	12	54.13	22.6
chr6	50503948	50504757	810	315	27	164.77	79.32
chr6	51009832	51011014	1183	174	38	222.5	55.18
chr6	51494959	51495632	674	416	17	96.79	41.38
chr6	58843256	58843604	349	174	11	67.22	37.94
chr6	59135092	59135901	810	379	27	164.77	51.73
chr6	59262983	59264178	1196	745	30	154.37	62.08
chr6	65544250	65544764	515	160	12	58.45	28.25
chr6	66866910	66867699	790	375	13	59.48	34.49
chr6	67297852	67298631	780	448	24	81.89	22.6
chr6	67316882	67317410	529	355	17	109.51	55.18
chr6	67323342	67323923	582	173	19	102.15	43.05
chr6	67325760	67326418	659	458	17	66.83	18.62
chr6	72498824	72499952	1129	806	24	57.19	11.02
chr6	72547911	72548881	971	260	21	61.74	14.63
chr6	72566502	72567141	640	334	29	58.37	10.24
chr6	72879816	72880350	535	148	11	54	24.14
chr6	82702774	82703588	815	511	46	159.75	27.63
chr6	82719346	82720032	687	482	34	153.6	38.14
chr6	82722884	82724077	1194	409	35	50.63	9.74
chr6	83045793	83046432	640	434	17	55.13	18.36
chr6	83262048	83263028	981	628	27	100.8	27.71
chr6	86421624	86423036	1413	1019	70	71.47	9.79
chr6	86543167	86543857	691	174	30	117.97	32.53
chr6	86549928	86550608	681	461	20	61.74	14.11
chr6	86756477	86757055	579	221	51	193.87	23.55
chr6	88706509	88708085	1577	629	120	626.13	98.2
chr6	88732989	88733746	758	333	34	184.99	51.39
chr6	91060140	91061773	1634	300	69	143.05	14.2
chr6	92133539	92134299	761	175	17	66.83	15.05
chr6	94504579	94504915	337	168	9	55.78	31.04
chr6	94630832	94632053	1222	209	44	108.09	13.18
chr6	97158359	97159039	681	226	58	323.8	61.56
chr6	97260831	97261618	788	457	37	112.52	23.15
chr6	98978266	98979100	835	430	43	106.51	19.54
chr6	99259200	99260155	956	614	31	126.84	25.21
chr6	99338534	99339632	1099	403	25	66.05	13.97
chr6	99754174	99754846	673	315	16	58.23	22.6
chr6	101309390	101310130	741	391	17	66.83	27.21
chr6	108163721	108165050	1330	266	33	134.11	22.11
chr6	108259907	108260389	483	279	17	71.02	19.33
chr6	108263890	108264368	479	305	56	170.67	21.26
chr6	108608941	108611104	2164	1129	70	110.64	15.28
chr6	108611154	108612007	854	413	41	115.92	24.12
chr6	108618021	108619152	1132	565	59	228.09	37.29
chr6	108635860	108636563	704	296	27	105.54	28.25
chr6	108793880	108794335	456	328	12	59.49	25.76
chr6	118116843	118117610	768	504	44	98.76	13.02
chr6	120131436	120132000	565	230	14	57.7	23.54
chr6	122552081	122552930	850	441	34	72.01	14.83
chr6	124442739	124443582	844	388	24	112.08	42.92
chr6	124633625	124634326	702	280	34	241.53	79.32
chr6	124861387	124861986	600	410	39	65.15	12.43
chr6	124914991	124915947	957	525	47	98.07	13.22
chr6	125141368	125142452	1085	568	55	98.74	15.41
chr6	125302921	125304090	1170	348	34	69.46	12.24
chr6	127104041	127105554	1514	1071	49	129.25	29.43
chr6	127531758	127532964	1207	865	91	240.61	25.7
chr6	128036311	128036731	421	260	10	56.89	23.79
chr6	128986996	128987413	418	162	12	59.49	21.25
chr6	129160222	129160946	725	357	35	217.61	70.62
chr6	129175196	129175510	315	157	10	79.15	34.49
chr6	133984813	133986619	1807	856	403	1055.75	29.89
chr6	134097688	134098525	838	467	16	58.65	23.67
chr6	135147726	135148439	714	264	27	147.56	29.48
chr6	135274893	135275483	591	281	13	62.98	22.6
chr6	142486718	142487526	809	525	71	605.17	172.44
chr6	142509595	142510056	462	322	10	58.64	27.59
chr6	142520461	142520965	505	175	13	60.43	20.34
chr6	142728162	142729087	926	554	77	416.95	78.47
chr6	142898933	142899412	480	264	17	78.34	23.97
chr6	143017036	143017528	493	158	27	52.86	10.21
chr6	144618991	144619651	661	414	16	58.65	16.81
chr6	144871315	144871713	399	224	39	277.99	69.68
chr6	144891270	144892067	798	460	24	55.19	9.42
chr6	145286029	145286643	615	197	30	122.87	29.48
chr6	146346185	146346787	603	334	12	59.92	27.59
chr6	146449733	146450620	888	437	55	88.36	11.96
chr6	146469870	146470977	1108	607	24	77.77	18.83
chr6	146908476	146908783	308	154	10	79.15	34.49
chr6	148160188	148161217	1030	556	60	60.71	12.55
chr6	148509559	148509986	428	167	9	50.47	27.59
chr6	149323163	149323766	604	161	18	102.52	37.94
chr5	3152075	3152860	786	560	40	127.69	25.76
chr5	3287275	3287680	406	240	9	51.94	24.14
chr5	3351428	3352289	862	486	25	84.47	27.6
chr5	3497513	3498357	845	360	51	278.38	51.36
chr5	3669171	3670443	1273	690	51	148.22	27.74
chr5	3928575	3929038	464	288	16	61.97	21.19
chr5	21179055	21179818	764	257	22	55.58	12.43
chr5	24282562	24283288	727	285	24	116.05	30.42
chr5	28568681	28569452	772	436	20	83.92	26.08
chr5	30246954	30247419	466	172	11	58.37	31.04
chr5	30513907	30514136	230	115	10	55.74	11.3
chr5	31190773	31191843	1071	671	29	53.85	16.01
chr5	34856123	34856953	831	447	45	104.96	19.37
chr5	35103738	35104742	1005	460	68	124.86	16.55
chr5	35508290	35509241	952	519	37	85.74	14.53
chr5	37821996	37822244	249	124	8	71.85	22.6
chr5	38095706	38096003	298	149	8	55.78	27.59
chr5	44572859	44573401	543	277	20	95.99	28.25
chr5	53301298	53301960	663	505	14	66.28	20.69
chr5	54492092	54492592	501	227	11	56.07	27.59
chr5	63206883	63207331	449	280	19	131.06	37.94
chr5	65252717	65253563	847	676	20	61.74	15.95
chr5	65274778	65275452	675	222	25	91.48	25.42
chr5	65417198	65417826	629	208	18	66.83	26.65
chr5	65927961	65929278	1318	336	33	54.29	12.1
chr5	66881050	66881463	414	239	10	62.15	27.59
chr5	72950417	72951408	992	599	42	75.58	16.81
chr5	76187715	76188165	451	288	13	69.53	30.58
chr5	77380218	77381155	938	603	46	119.91	18.17
chr5	77520384	77521134	751	464	16	52.03	18.22
chr5	90921260	90922103	844	377	30	185.29	82.77
chr5	97340395	97341199	805	383	97	371.31	34.87
chr5	97540268	97541070	803	432	25	52.66	14.52
chr5	100928641	100930119	1479	333	36	64.5	10.44
chr5	101003773	101004560	788	354	16	78.65	31.04
chr5	101013866	101014646	781	354	29	64.68	11.3
chr5	101067457	101068189	733	311	37	161.38	37.66
chr5	101071785	101073376	1592	668	110	317.5	35.78
chr5	105433448	105434207	760	296	27	131.91	30.06
chr5	105482216	105483218	1003	285	27	64.42	10.17
chr5	105491012	105491926	915	691	52	149.56	26.13
chr5	105573898	105575484	1587	1092	93	435	66.38
chr5	105626852	105627764	913	386	61	296.31	38.69
chr5	105668196	105669261	1066	709	116	625.83	42.16
chr5	105692284	105692744	461	269	27	138.32	33.9
chr5	105722335	105723105	771	560	28	98.75	25.42
chr5	105782413	105783455	1043	887	61	257.9	38.89
chr5	106043529	106044051	523	371	14	69.78	29.74
chr5	106899457	106899962	506	147	11	55.76	34.49
chr5	107461923	107462344	422	171	17	101.97	30.99
chr5	108153330	108155650	2321	1925	64	63.43	6.56
chr5	109987452	109988456	1005	384	39	74.9	12.71
chr5	110352121	110353021	901	556	29	78.39	15.82
chr5	110536080	110537619	1540	612	69	78.91	11.3
chr5	112699763	112700911	1149	727	50	93.97	11.93
chr5	114122506	114123185	680	170	24	84.47	23.05
chr5	114581207	114582000	794	580	36	64.5	11.78
chr5	118604841	118605859	1019	619	40	51.78	9.76
chr5	118694671	118695785	1115	453	31	51.1	12.11
chr5	118931288	118931711	424	231	13	70.52	24.56
chr5	119024070	119025019	950	450	39	107.01	27.31
chr5	122593437	122594067	631	279	52	235.31	31.19
chr5	122737952	122739012	1061	605	37	136.41	33.59
chr5	122961229	122961979	751	445	35	145.13	35.36
chr5	123095792	123096674	883	455	34	127.3	37.21
chr5	123102232	123102971	740	406	17	55.93	13.29
chr5	123488817	123489551	735	321	20	51.22	13.56
chr5	124199025	124200071	1047	598	91	139.83	16.38
chr5	124356796	124357682	887	567	30	72.76	14.12
chr5	124932697	124933697	1001	512	49	176.44	39.55
chr5	125002564	125003223	660	202	36	75.45	9.59
chr5	125048371	125049000	630	211	14	50.59	23.9
chr5	125921234	125922180	947	246	41	86.77	14.04
chr5	130349220	130350242	1023	138	16	66.83	14.45
chr5	130384396	130384821	426	196	18	66.83	16.85
chr5	134712447	134713639	1193	316	38	75.34	11.8
chr5	134745366	134746507	1142	597	32	60.21	11.3
chr5	134801929	134802784	856	415	24	66.05	15.72
chr5	135382883	135383449	567	301	12	55.09	16.95
chr5	135484422	135486091	1670	437	83	156.72	22.6
chr5	135643753	135645124	1372	725	62	56.58	7.91
chr5	136178481	136179282	802	484	15	57.77	21.52
chr5	136310667	136311773	1107	646	22	96.94	26.59
chr5	137098658	137099549	892	605	24	84.47	23.52
chr5	137748433	137749480	1048	361	46	59.19	8.95
chr5	138298087	138298776	690	280	51	82.58	10.4
chr5	138311678	138312860	1183	394	38	120.03	26.73
chr5	139727845	139729233	1389	422	51	66.16	10.65
chr5	139840194	139841279	1086	538	33	57.97	10.49
chr5	141085340	141086092	753	303	44	105.22	17.51
chr5	141420255	141421096	842	577	32	162.25	54.14
chr5	142856507	142856969	463	295	10	52.28	19.77
chr5	144654097	144654719	623	365	19	112.29	48.28
chr5	147973458	147973977	520	171	19	61.78	13.56
chr5	148178024	148178307	284	142	8	60.77	22.6
chr5	149057275	149058178	904	336	17	71.76	14.12
chr5	149827916	149828241	326	163	8	50.2	22.6
chr5	150040427	150041155	729	427	51	148.22	20.59
chr5	150578652	150579280	629	183	18	100.4	48.28
chr5	150998213	150998738	526	290	56	255.22	29.72
chr5	151026576	151026795	220	110	8	91.55	27.59
chr5	151324907	151325565	659	235	29	194.57	72.42
chr5	151462889	151463287	399	94	9	52.42	24.14
chr5	152170628	152171897	1270	885	71	115.71	12.11
chr4	7523285	7524016	732	295	14	62.42	31.04
chr4	8593705	8594293	589	261	17	59	15.54
chr4	8853612	8855199	1588	1172	59	85.45	14.95
chr4	8855328	8856501	1174	618	37	80.81	13.18
chr4	8942501	8943562	1062	566	54	107.7	18.64
chr4	9248501	9248770	270	135	9	71.85	25.42
chr4	11073583	11074845	1263	409	47	139.14	20.34
chr4	11082920	11084035	1116	805	88	182.62	23.64
chr4	11827042	11827838	797	313	46	224.57	54.03
chr4	15226987	15227863	877	409	23	76.65	16.52
chr4	15884834	15885738	905	729	44	76.09	10.23
chr4	19496476	19497530	1055	694	62	138.75	20.59
chr4	21693807	21694470	664	439	14	66.22	37.94
chr4	32251266	32252620	1355	770	54	199.75	31.07
chr4	32350587	32351237	651	233	31	58.68	13.14
chr4	32377827	32379005	1179	797	101	421.89	39.13
chr4	32422117	32423275	1159	676	68	193.31	28.95
chr4	32480146	32480823	678	312	13	63.96	33.23
chr4	40728066	40728810	745	366	23	53.15	17.89
chr4	43982781	43983948	1168	697	52	212.51	38.14
chr4	43984620	43985304	685	447	48	153.06	17.42
chr4	45543164	45544292	1129	569	34	72.32	13.18
chr4	46548469	46549571	1103	715	27	64.62	12.46
chr4	46765152	46765653	502	305	10	56.01	20.69
chr4	48280572	48281164	593	170	23	76.65	21.22
chr4	52451546	52452467	922	646	20	61.74	12.15
chr4	53024580	53025698	1119	596	73	170.83	24.14
chr4	53172500	53173314	815	385	28	64.62	12.89
chr4	53188390	53188860	471	238	10	58.03	20.69
chr4	57235425	57236323	899	459	16	58.65	15.24
chr4	59350009	59351040	1032	305	48	133.83	20.82
chr4	62180533	62181292	760	376	26	58.53	9.45
chr4	63063855	63065911	2057	688	92	75.77	11.3
chr4	63156265	63157616	1352	366	23	58.66	15.07
chr4	82881222	82881530	309	154	8	51.62	23.79
chr4	82973395	82974834	1440	994	47	102.59	13.18
chr4	87630058	87631050	993	328	23	99.78	24.21
chr4	88689496	88690288	793	467	22	93.19	31.36
chr4	91066345	91066897	553	198	11	52.97	17.24
chr4	95633492	95634397	906	665	34	82.3	10.24
chr4	97786333	97787375	1043	242	20	59.51	18.83
chr4	102383994	102384718	725	554	26	79.47	19.21
chr4	103215224	103215669	446	130	11	59.77	27.59
chr4	107790727	107791473	747	381	68	406.81	63.31
chr4	108000288	108001208	921	561	27	52.86	12.14
chr4	108507089	108507781	693	316	15	65.91	25.42
chr4	109692796	109693275	480	232	15	50.8	14.92
chr4	116357779	116358821	1043	581	47	72.54	11.3
chr4	120242186	120243184	999	277	38	87.43	13.71
chr4	120674942	120675626	685	245	28	52.86	12.9
chr4	122550175	122550687	513	274	62	236.06	27.53
chr4	122604597	122605271	675	212	34	245.6	89.67
chr4	122693753	122694425	673	175	20	119.29	55.18
chr4	124804416	124805559	1144	679	63	50.73	11.6
chr4	126106578	126107114	537	223	42	115.92	17.7
chr4	126803026	126803837	812	174	17	57.44	15.07
chr4	129054704	129055424	721	446	19	54.68	13.58
chr4	129277622	129278322	701	222	19	72.69	16.95
chr4	131303514	131303758	245	122	10	64.15	13.84
chr4	132330686	132331358	673	399	16	58.23	16.95
chr4	132355561	132356053	493	317	14	59.85	28.25
chr4	132613164	132614086	923	502	32	64.48	17.76
chr4	133155322	133156070	749	382	28	52.94	11.3
chr4	133181167	133182370	1204	687	87	158.24	14.31
chr4	133285592	133286217	626	285	35	50.63	8.25
chr4	133368962	133371016	2055	1395	208	402.64	19.92
chr4	133603540	133604387	848	225	30	76.09	16.95
chr4	133608316	133609014	699	233	39	102.02	22.38
chr4	134305235	134306949	1715	1235	68	61.53	10
chr4	134659530	134660139	610	336	25	66.05	17.23
chr4	135732955	135734646	1692	702	129	257.99	20.18
chr4	135866064	135867305	1242	862	66	155.15	20.09
chr4	138528762	138529868	1107	685	68	147.61	14.38
chr4	138753663	138754573	911	394	28	94.21	25.11
chr4	140539252	140539949	698	455	23	67.46	21.47
chr4	142555348	142555658	311	155	8	55.78	27.59
chr4	144819596	144820250	655	215	41	106.79	15.25
chr4	144900497	144901301	805	475	24	99.04	35.78
chr4	144904691	144905499	809	580	29	58.37	10.66
chr4	144931495	144932656	1162	685	53	80.49	11.81
chr4	144943666	144944248	583	233	12	54.13	22.6
chr4	147242099	147242773	675	452	23	50.09	10.49
chr4	148057393	148058507	1115	405	33	67.55	17.89
chr4	148656388	148656819	432	262	28	187.99	58.58
chr4	148936304	148937154	851	439	21	55.13	19.77
chr4	149022248	149022873	626	191	29	70.8	13.42
chr4	149071573	149073216	1644	549	92	156.78	16.01
chr4	149230130	149231439	1310	697	90	217.55	25.68
chr4	149253952	149254611	660	365	26	85.89	16.95
chr4	149328636	149329912	1277	714	74	133.18	22.13
chr4	149918803	149919560	758	303	36	99.72	20.98
chr4	150172707	150173338	632	315	20	123.11	55.18
chr4	151235822	151237244	1423	724	133	445.7	31.64
chr4	151494156	151495707	1552	580	100	153.09	20.34
chr4	151551647	151553673	2027	859	57	55	7.53
chr4	151820085	151821080	996	561	32	69.98	14.07
chr4	154469166	154469833	668	417	16	74.76	29.59
chr4	155382086	155382886	801	379	36	72.99	14.44
chr3	27052053	27053181	1129	917	39	75.34	13.55
chr3	27178972	27179582	611	334	16	58.65	18.99
chr3	30691651	30692522	872	732	29	80.78	13.56
chr3	36451328	36451886	559	323	12	59.49	25.27
chr3	37129905	37130900	996	396	50	283.59	61.02
chr3	37191467	37191979	513	356	31	163.2	36.23
chr3	37646617	37647896	1280	326	80	241.38	19.77
chr3	37656963	37657434	472	286	14	69.53	26.67
chr3	51143551	51146062	2512	1849	82	77.07	13.1
chr3	51504989	51505749	761	313	28	83.46	12.43
chr3	51548299	51549649	1351	221	77	416.95	70.6
chr3	51563523	51564033	511	165	16	58.65	18.77
chr3	52262390	52263133	744	441	29	148.18	27.12
chr3	52594769	52595408	640	257	20	61.74	15.67
chr3	52635976	52636384	409	146	13	61.53	20.72
chr3	52646929	52647552	624	165	15	53.46	16.95
chr3	52682119	52682751	633	317	37	81.36	14.31
chr3	52684776	52685422	647	473	27	145.63	52.15
chr3	52758271	52759847	1577	523	79	401.53	69.68
chr3	52770922	52771434	513	173	10	55.33	24.14
chr3	54527584	54528544	961	259	46	104.96	14.25
chr3	58273874	58274324	451	269	14	69.53	30.58
chr3	58884332	58885684	1353	682	177	478.7	39.55
chr3	60276123	60276831	709	336	18	63.86	20.72
chr3	63709158	63709468	311	155	8	50.2	22.6
chr3	68480561	68481622	1062	596	71	167.11	23.11
chr3	69009154	69009589	436	245	21	69.11	15.07
chr3	70599120	70599462	343	171	10	67.22	34.49
chr3	78981952	78982586	635	261	16	87.13	33.23
chr3	79050427	79050773	347	173	9	54.74	29.91
chr3	79139691	79140535	845	490	28	145.26	64.97
chr3	83595137	83595731	595	385	15	72.42	25.42
chr3	83869604	83870370	767	318	20	76.2	30.13
chr3	84385805	84387234	1430	861	49	77.74	8.47
chr3	84815535	84815941	407	130	11	61.51	29.91
chr3	84826541	84827257	717	388	77	491.6	81.92
chr3	88257846	88258667	822	314	38	140.16	24.86
chr3	88313351	88314668	1318	878	103	116.89	14.38
chr3	88335000	88335852	853	308	98	296.67	26.51
chr3	88426221	88427633	1413	995	34	59.31	12.97
chr3	88575094	88576748	1655	1380	71	162.51	20.26
chr3	88670715	88671241	527	175	22	66.06	13.18
chr3	88980987	88981791	805	295	56	121.34	19.56
chr3	89031301	89033139	1839	1049	94	226.12	38.84
chr3	89673385	89674197	813	382	27	56.19	11.3
chr3	89675896	89676949	1054	472	89	281.42	36.72
chr3	89677654	89678729	1076	538	47	136.47	25.42
chr3	89883076	89884800	1725	502	96	76.25	6.24
chr3	90051358	90053003	1646	568	121	335.53	26.55
chr3	90068965	90070352	1388	802	74	76.84	14.12
chr3	90415770	90416261	492	253	17	66.83	19.46
chr3	94736749	94737445	697	335	16	56.69	22.6
chr3	94778360	94779386	1027	373	25	52.66	10.44
chr3	95462283	95464016	1734	373	119	64.63	6.49
chr3	95511188	95511979	792	528	77	367.91	49.22
chr3	95835738	95836994	1257	776	102	190.96	22.6
chr3	96066772	96067988	1217	930	48	117.72	18.05
chr3	96397637	96398464	828	616	29	87.16	17.54
chr3	100242242	100243496	1255	326	30	104.98	26.23
chr3	100278684	100279600	917	460	28	52.86	17.27
chr3	100815605	100816451	847	401	16	61.8	23.11
chr3	101032704	101033357	654	301	44	228.4	50.99
chr3	101078547	101079141	595	380	19	52.26	13.86
chr3	103028427	103029089	663	228	12	56.59	20.69
chr3	103663703	103664338	636	248	23	102.51	21.56
chr3	104770719	104771253	535	316	12	59.49	27.2
chr3	105620922	105621665	744	355	24	104.45	24.48
chr3	106590799	106591469	671	423	13	58.09	25.42
chr3	106591483	106592079	597	208	17	66.83	25.3
chr3	107434107	107434897	791	615	22	53.1	11.17
chr3	107624561	107625229	669	439	15	71.91	37.66
chr3	108668241	108669097	857	461	27	131.91	33.89
chr3	115376154	115377300	1147	677	38	75.02	16.14
chr3	115417268	115419062	1795	1331	52	87.64	12.68
chr3	115461246	115462264	1019	477	34	96.31	21.47
chr3	115610423	115610981	559	151	15	79.98	41.06
chr3	115636264	115637424	1161	638	57	355.08	96.05
chr3	115677104	115677655	552	275	36	154.52	33.27
chr3	121976909	121977744	836	431	24	52.66	14.17
chr3	129305029	129305893	865	268	73	208.85	19.06
chr3	129673507	129674093	587	433	12	53.89	25.42
chr3	130393961	130394767	807	255	22	64.89	12.71
chr3	130721998	130722969	972	315	38	67.57	9.42
chr3	130842513	130843210	698	245	15	61.6	23.11
chr3	133099873	133100423	551	260	21	84.12	21.79
chr3	135059115	135059611	497	192	10	56.33	20.69
chr3	136387989	136389016	1028	338	35	182.22	39.55
chr3	137661538	137662438	901	513	36	228.26	68.97
chr3	137805890	137807138	1249	376	63	169.52	19.6
chr3	138537372	138538291	920	352	40	214.21	51.98
chr3	138539316	138540627	1312	873	201	1241.03	112.05
chr3	138556127	138557052	926	427	82	159.14	18.31
chr3	138814840	138815391	552	223	10	53.02	24.14
chr3	142223326	142224193	868	313	24	84.47	17.98
chr3	142241207	142241825	619	258	12	52.06	22.6
chr3	142282418	142283913	1496	651	93	318.36	49.87
chr3	145854961	145855772	812	436	13	50.91	22.6
chr3	152426085	152426986	902	139	16	58.65	12.74
chr2	3574713	3575679	967	644	43	84.29	20.09
chr2	3634978	3635754	777	378	42	86.77	17.01
chr2	6259040	6260011	972	424	85	565.99	97.93
chr2	11091367	11092083	717	416	60	155.59	16.2
chr2	11114555	11115435	881	444	38	146.3	28.25
chr2	11116278	11117340	1063	311	141	452.33	28.9
chr2	11139574	11140201	628	363	12	58.49	27.59
chr2	11175697	11176713	1017	175	26	120.63	36.72
chr2	11253235	11253550	316	158	9	59.21	24.21
chr2	11538173	11539213	1041	508	83	535.79	101.69
chr2	11539287	11539776	490	161	10	52.11	20.81
chr2	12340670	12341307	638	331	17	55.27	15.54
chr2	17566339	17566763	425	162	10	61.31	31.04
chr2	18568359	18569089	731	358	12	53.21	20.69
chr2	19221913	19223474	1562	491	38	98.13	15.54
chr2	22535540	22535921	382	169	19	140.44	58.63
chr2	23011264	23012510	1247	885	24	96.85	19.77
chr2	24460636	24461110	475	169	12	59.49	26.84
chr2	24603446	24603819	374	165	24	84.47	16.2
chr2	25035779	25037541	1763	1011	46	75.68	11.3
chr2	28379160	28379652	493	308	41	135.5	19.5
chr2	29932828	29933527	700	387	19	54.68	18.46
chr2	30033578	30034286	709	350	21	61.74	18.69
chr2	30327148	30328116	969	184	34	69.69	10.17
chr2	30449902	30451332	1431	992	76	173.69	34.2
chr2	30798036	30798574	539	162	12	56.85	25.42
chr2	31111960	31112724	765	339	18	57.21	19.42
chr2	31158518	31159165	648	452	19	82.46	27.2
chr2	32342519	32343121	603	280	22	99.39	28.25
chr2	32348391	32349444	1054	721	155	273.39	18.46
chr2	32397288	32398383	1096	426	92	342.52	44.49
chr2	32612432	32613335	904	396	46	116.21	16.95
chr2	34654982	34655924	943	458	28	64.62	15.98
chr2	34834117	34834725	609	338	32	126.84	28.67
chr2	43593573	43594791	1219	391	34	80.99	16.95
chr2	46158065	46158838	774	311	17	89.64	48.28
chr2	49032523	49033145	623	281	14	68.73	41.38
chr2	52166140	52166743	604	375	26	156.46	45.74
chr2	52171154	52172101	948	387	58	141.31	13.56
chr2	57090466	57091622	1157	538	57	67.63	8.07
chr2	58008393	58009141	749	292	24	70.17	20.34
chr2	58856501	58856819	319	159	8	55.78	27.59
chr2	59009395	59010215	821	437	26	92.53	35.56
chr2	59177420	59178346	927	557	40	93.65	20.95
chr2	62169901	62170352	452	249	10	59.34	27.59
chr2	71204888	71205971	1084	863	33	58.11	8.88
chr2	72119713	72120530	818	505	39	65.15	11.3
chr2	72693143	72694731	1589	430	62	226.31	46.61
chr2	74892796	74893352	557	391	17	61.65	18.36
chr2	74911183	74911922	740	328	21	61.74	22.3
chr2	75541423	75542604	1182	614	50	139.31	17.89
chr2	75601139	75601735	597	440	12	60.27	37.94
chr2	75798384	75799052	669	428	15	59.75	23.54
chr2	76052994	76053847	854	241	29	99.15	18.36
chr2	76207873	76208854	982	284	93	278.21	23.54
chr2	78800425	78800864	440	208	11	53.88	25.42
chr2	78812459	78813186	728	384	27	64.62	13.16
chr2	80200931	80201350	420	119	13	69.53	28.47
chr2	84863476	84863936	461	310	10	55.73	18.83
chr2	90396128	90396492	365	132	12	56.31	20.72
chr2	92299564	92300448	885	316	53	69.35	12.36
chr2	93555293	93556081	789	485	40	264.76	95.15
chr2	101650887	101651483	597	283	20	90.47	28.25
chr2	102819901	102820529	629	384	12	51.51	25.42
chr2	103522213	103523672	1460	556	144	256	26.55
chr2	103963018	103963765	748	350	14	53.98	19.77
chr2	117139525	117140110	586	246	12	53.95	16.95
chr2	117199827	117200627	801	404	37	134.39	35.03
chr2	119723752	119724453	702	346	20	104.76	36.72
chr2	121181037	121181320	284	142	11	83.38	31.07
chr2	122006180	122006544	365	208	12	78.03	37.94
chr2	122498219	122499323	1105	583	90	331.74	36.72
chr2	125608158	125608648	491	323	15	50.8	15.26
chr2	126419548	126420225	678	500	24	120.98	28.25
chr2	127985487	127985817	331	165	14	67.18	20.81
chr2	128127811	128128333	523	148	10	54.72	31.04
chr2	128193106	128193988	883	536	36	99.86	18.83
chr2	128197896	128198511	616	224	34	203.61	58.59
chr2	128206019	128206977	959	569	24	84.47	25.28
chr2	128221598	128222042	445	275	15	50.8	17.6
chr2	128226559	128227780	1222	603	58	136.95	20.48
chr2	128234445	128234878	434	259	13	55.62	18.83
chr2	128248244	128248952	709	315	47	235.12	46.73
chr2	128283132	128284499	1368	761	114	571.36	62.15
chr2	128325216	128326233	1018	544	88	506.19	57.91
chr2	128370015	128371196	1182	595	206	1249.02	87.97
chr2	128377718	128378352	635	190	15	67.55	24.21
chr2	128524537	128525468	932	621	19	54.68	14.04
chr2	128643274	128644461	1188	883	44	67	12.2
chr2	129024315	129024981	667	492	23	70.19	13.56
chr2	130865802	130866335	534	161	10	54.06	20.69
chr2	131325251	131325585	335	167	11	57.38	20.72
chr2	131854417	131855009	593	239	29	109.28	21.22
chr2	132403533	132404581	1049	547	38	61.16	15.69
chr2	143835672	143837038	1367	465	56	71.88	12.36
chr2	143992716	143994008	1293	224	71	162.51	14.61
chr2	145343154	145343629	476	304	10	57.69	31.04
chr2	150136823	150137710	888	401	38	87.43	17.2
chr2	150735040	150735818	779	431	54	144.67	23.11
chr2	152614327	152615813	1487	1078	77	118.56	15.07
chr2	152655852	152657595	1744	444	56	52.73	8.76
chr2	153170713	153173213	2501	539	143	194.97	21.79
chr2	153817620	153818103	484	163	10	57.17	31.04
chr2	154858615	154858888	274	137	8	67.22	27.59
chr2	155298180	155298920	741	173	26	114.08	28.25
chr2	155506341	155506773	433	152	11	60.71	34.49
chr2	155936819	155937967	1149	825	57	96.9	16.44
chr2	156703322	156704122	801	350	19	51.5	16.95
chr2	156795766	156796601	836	536	31	142.69	33.9
chr2	156947262	156947949	688	408	38	215.37	60.26
chr2	156960077	156961486	1410	333	62	246.63	35.31
chr2	157104592	157105556	965	315	47	50.69	10.17
chr2	157167210	157167771	562	258	10	52.46	24.14
chr2	157978470	157978895	426	227	12	53.34	20.18
chr2	157979612	157980372	761	384	29	143.03	34.77
chr2	157992337	157992888	552	224	41	135.5	21.21
chr2	158000633	158001462	830	359	57	201.59	26.57
chr2	158532427	158533179	753	415	30	142.01	39.55
chr2	158548567	158550123	1557	576	114	315.81	32.77
chr2	158675001	158675539	539	331	19	109.2	36.72
chr2	162928473	162929574	1102	742	56	138.25	16.95
chr2	163427561	163428604	1044	482	33	60.88	16.14
chr2	163468383	163469230	848	232	167	881.91	75.59
chr2	163523662	163524409	748	330	17	83.81	44.6
chr2	163913001	163913883	883	404	18	64.04	21.19
chr2	164359808	164360680	873	262	36	105.16	23.67
chr2	164370227	164370541	315	157	10	66.8	24.56
chr2	164658869	164659871	1003	488	53	56.57	10.59
chr2	164675614	164676203	590	211	13	54.51	24.86
chr2	165151462	165152749	1288	821	74	131.76	16.48
chr2	165703329	165703965	637	422	18	65.91	22.95
chr2	166840197	166841586	1390	555	36	76.05	13.56
chr2	166954419	166955314	896	533	25	59.14	11.3
chr2	167174712	167175450	739	264	20	62.52	19.77
chr2	167526992	167527694	703	272	19	54.68	10.59
chr2	167750273	167751255	983	553	120	362.04	26.37
chr2	168313720	168314548	829	516	61	296.31	58.55
chr2	168317193	168318041	849	415	89	460.29	61.21
chr2	168400435	168401221	787	360	42	51.85	10.17
chr2	173099830	173100829	1000	519	31	58.68	12.91
chr2	173277219	173278177	959	596	52	208.74	41.81
chr2	173294951	173296026	1076	591	36	58.73	11.3
chr2	174439458	174440139	682	171	13	53.86	17.98
chr2	179982589	179984290	1702	167	52	176.82	24.04
chr2	180010580	180011034	455	188	23	59.46	12.21
chr2	180011153	180012197	1045	519	33	72.58	17.89
chr2	180179894	180180540	647	322	29	141.9	38.27
chr2	181427823	181429257	1435	439	45	56.78	6.28
chr1	20730542	20731013	472	312	13	76.02	34.53
chr1	20880195	20881051	857	376	61	132.6	20.69
chr1	21144128	21144779	652	304	21	61.74	17.19
chr1	21950243	21950934	692	331	13	51.66	22.11
chr1	31005687	31006372	686	171	17	66.83	13.56
chr1	33940123	33941005	883	365	46	119.91	22.09
chr1	36126302	36126828	527	203	16	56.34	15.54
chr1	36350226	36351651	1426	221	35	88.72	20.14
chr1	36818120	36818953	834	467	43	51.23	10.92
chr1	36936734	36937113	380	218	12	76.55	37.94
chr1	36976404	36977733	1330	830	43	177.78	36.32
chr1	37057186	37057638	453	236	10	59.27	27.59
chr1	38351353	38351775	423	120	9	50.8	20.69
chr1	38833974	38835127	1154	687	36	88.72	15.21
chr1	39792411	39793266	856	424	24	61.9	21.47
chr1	40110343	40110985	643	423	23	61.55	16.95
chr1	40284539	40286136	1598	393	49	206.28	36.11
chr1	40417229	40418365	1137	741	30	116.05	31.39
chr1	40439263	40440264	1002	797	23	72.57	14.12
chr1	40522262	40523086	825	326	78	378.41	44.75
chr1	40532343	40533067	725	373	13	62.79	31.04
chr1	43596206	43597324	1119	751	37	123.32	21.19
chr1	43619071	43619770	700	294	28	105.97	29.66
chr1	43990320	43991751	1432	216	59	52.41	10.49
chr1	46909282	46911517	2236	1930	70	85.97	9.31
chr1	51161528	51162135	608	243	15	54.51	20.72
chr1	51569721	51570332	612	274	27	138.66	37.66
chr1	51570988	51571968	981	495	45	224.57	49.88
chr1	51641559	51642463	905	459	80	198.08	22.2
chr1	51650820	51651567	748	174	28	64.62	14.37
chr1	52175684	52176909	1226	497	69	110.64	14.29
chr1	52557388	52557822	435	255	12	64.43	28.25
chr1	52709431	52710023	593	245	10	50.79	20.69
chr1	54307250	54308028	779	286	73	394.26	62.72
chr1	55109104	55110263	1160	472	58	215.4	39.55
chr1	55293978	55294769	792	590	16	74.02	18.83
chr1	58480173	58481052	880	663	44	98.76	15.54
chr1	58852200	58853125	926	171	41	50.52	9.16
chr1	60445763	60446036	274	137	9	79.15	31.04
chr1	60828538	60829084	547	212	25	84.47	22.66
chr1	60931847	60932880	1034	486	34	79.51	20.72
chr1	60968135	60968925	791	472	19	66.43	20.72
chr1	61081370	61081813	444	269	13	82.29	37.94
chr1	61084160	61084916	757	231	18	80.61	25.42
chr1	62685453	62686005	553	388	11	52.97	24.14
chr1	63160150	63161324	1175	300	34	82.3	16.6
chr1	63319638	63320517	880	761	17	83.09	24.14
chr1	65017480	65017787	308	154	8	55.78	27.59
chr1	66888455	66889006	552	281	21	131.39	44.83
chr1	71148799	71150125	1327	934	68	133.94	20.34
chr1	73982387	73982990	604	194	18	71.66	16.95
chr1	73983008	73983600	593	337	40	183.67	32.39
chr1	74225165	74225819	655	174	38	218.93	49.96
chr1	81354632	81355032	401	160	17	101.97	36.25
chr1	82815495	82816447	953	514	23	62.25	16.95
chr1	82828954	82829842	889	201	101	186.6	20.84
chr1	82832960	82833332	373	205	18	62.23	15.32
chr1	82970585	82970890	306	153	8	55.78	27.59
chr1	85254983	85255729	747	343	27	69.77	13.67
chr1	89750173	89751035	863	687	22	61.14	12.71
chr1	90030907	90031524	618	475	16	58.65	15.71
chr1	90473971	90475519	1549	714	43	123.09	27.71
chr1	93948476	93949300	825	392	15	56.61	18.83
chr1	93976406	93977250	845	482	27	76.08	15.82
chr1	94015589	94016342	754	374	29	131.99	32.02
chr1	94076474	94078089	1616	567	105	256.76	28.81
chr1	95931513	95932534	1022	548	80	188.74	23.47
chr1	95975595	95975919	325	162	8	50.2	22.6
chr1	97551978	97552605	628	163	12	58.49	27.59
chr1	107331336	107331982	647	427	24	112.08	32.9
chr1	107779969	107780480	512	241	16	92.13	35.68
chr1	107887585	107888694	1110	726	42	56.96	7.91
chr1	108272460	108272966	507	335	19	124.05	58.63
chr1	108412088	108412860	773	363	22	53.1	16.38
chr1	108517087	108517448	362	168	11	66.49	34.49
chr1	108763316	108763802	487	295	55	483.35	126.56
chr1	108763963	108765091	1129	171	24	117.58	24.14
chr1	127400329	127400835	507	399	10	55.7	20.69
chr1	127456701	127457946	1246	808	101	330.02	21.34
chr1	132660389	132661038	650	245	20	84.12	20.2
chr1	132782952	132783470	519	246	21	59.77	14.12
chr1	132799029	132799728	700	220	44	313.33	87.57
chr1	132890054	132890836	783	381	54	184.97	21.38
chr1	132918577	132920062	1486	675	82	173.24	19.77
chr1	132945434	132946335	902	559	32	115.3	28.25
chr1	132976418	132977017	600	167	28	100.8	19.21
chr1	133275326	133276412	1087	801	20	61.74	14.33
chr1	133534578	133535323	746	393	16	53.73	16.95
chr1	133723866	133725559	1694	566	172	295.98	21.79
chr1	135694070	135695420	1351	637	66	282.2	40.96
chr1	135975160	135976325	1166	814	74	101.98	16.24
chr1	138497060	138497947	888	507	32	84.07	14.05
chr1	138504717	138505897	1181	513	53	307.77	88.78
chr1	138595591	138596364	774	275	28	82.25	20.34
chr1	140021761	140022453	693	236	18	95.35	41.38
chr1	140032873	140033400	528	198	30	117.97	24.86
chr1	140084460	140085303	844	470	27	100.8	31.79
chr1	140171519	140171809	291	145	9	67.22	31.04
chr1	140186415	140187339	925	507	36	154.52	40.07
chr1	140195188	140196584	1397	593	42	100.22	18.08
chr1	146103949	146104679	731	406	21	114.29	37.94
chr1	153855784	153856712	929	363	26	92.53	26.24
chr1	154134736	154135574	839	255	30	108.72	21.19
chr1	155379143	155379912	770	380	38	128.06	26.37
chr1	155598835	155599486	652	174	21	69.28	14.12
chr1	163144450	163145009	560	399	13	69.53	37.97
chr1	163636989	163637513	525	360	13	75.53	34.49
chr1	163709258	163709665	408	168	19	128.02	50.55
chr1	163806904	163807632	729	372	43	83.78	13.65
chr1	166065097	166066711	1615	455	192	817.13	55.87
chr1	166066729	166067457	729	218	22	58.13	11.3
chr1	166896066	166896840	775	170	22	69.06	16.05
chr1	167130691	167131170	480	311	10	57.43	31.04
chr1	167630373	167631840	1468	1105	52	87.64	9.68
chr1	167637313	167638589	1277	266	38	56.47	10.82
chr1	167660266	167660730	465	163	12	69.2	34.49
chr1	167719849	167720910	1062	399	54	136.57	17.66
chr1	169206768	169207398	631	496	16	58.65	14.26
chr1	169550123	169550579	457	319	10	52.69	22.6
chr1	169620193	169620651	459	290	10	57.67	29.91
chr1	172797377	172798035	659	476	31	126.84	26.06
chr1	173176832	173177912	1081	474	31	77.96	14.69
chr1	173224301	173224933	633	256	19	54.68	13.11
chr1	173319828	173320599	772	533	25	50.71	10.12
chr1	173696865	173697653	789	237	26	73.79	14.69
chr1	173718410	173719208	799	335	15	59.95	25.42
chr1	175529107	175529797	691	332	19	75.33	23.42
chr1	180112159	180112776	618	367	27	100.8	22.11
chr1	180117335	180117878	544	157	16	67.79	18.83
chr1	182243842	182244546	705	384	19	75.33	19.92
chr1	182294164	182294436	273	136	10	69.88	20.18
chr1	182778637	182779314	678	413	20	64.52	20.18
chr1	182856262	182856956	695	356	22	69.06	17.02
chr1	183790520	183791341	822	467	35	115.55	22.6
chr1	184448279	184449247	969	504	29	97.54	18.83
chr1	185829367	185829982	616	411	40	151.62	26.97
chr1	186264858	186265592	735	457	27	52.86	13.15
chr1	186350339	186350913	575	168	13	69.53	29.24
chr1	186360582	186361074	493	155	11	56.58	20.69
chr1	192849044	192850552	1509	1089	63	71.24	12.24
chr1	193269262	193270173	912	341	27	112.96	28.25
chr1	196957117	196958089	973	326	49	120.98	18.36
chr9	11716238	11716667	430	218	9	50.34	24.14
chr9	13404446	13404763	318	159	8	55.78	27.59
chr9	13443863	13444719	857	423	42	212	41.43
chr9	13449891	13450607	717	315	32	212.94	86.22
chr9	13694013	13694742	730	336	15	72.21	31.04
chr9	13894656	13895916	1261	361	24	66.05	16.03
chr9	13986727	13987332	606	126	14	62.01	19.77
chr9	14052484	14053006	523	313	22	69.06	17.73
chr9	14730806	14731739	934	422	54	221.81	51.98
chr9	19426263	19427202	940	396	133	427.26	37.53
chr9	20819217	20820949	1733	1118	208	609.69	52.35
chr9	21125573	21126863	1291	547	39	64.81	12.91
chr9	22642198	22642662	465	290	15	83.17	33.9
chr9	23026936	23027424	489	318	12	67.39	20.69
chr9	31108409	31109826	1418	1002	54	73.65	7.34
chr9	32317066	32317774	709	169	19	55.05	12.11
chr9	32347590	32350261	2672	1450	114	88.75	13.93
chr9	32469098	32469701	604	336	12	59.86	31.04
chr9	32530579	32531223	645	362	22	106.58	29.38
chr9	32722898	32723625	728	526	27	100.8	20.56
chr9	32733159	32734421	1263	895	43	117.51	16.95
chr9	35074806	35075902	1097	785	41	149.95	24.01
chr9	40123719	40124220	502	100	12	59.49	19.85
chr9	40924007	40924719	713	377	32	84.07	13.7
chr9	41905103	41906646	1544	994	110	490.36	43.62
chr9	41916169	41917162	994	452	34	69.69	10.43
chr9	43886634	43887097	464	288	10	55.52	28.25
chr9	43942663	43943615	953	411	39	102.02	25.13
chr9	44341189	44341680	492	241	23	103.57	28.25
chr9	44370951	44371465	515	302	16	57.35	16.95
chr9	44412944	44413994	1051	618	54	163.08	24.6
chr9	48346125	48347017	893	419	63	188.31	22.7
chr9	49719916	49720233	318	159	8	55.78	27.59
chr9	50355739	50356825	1087	519	49	195.07	43.79
chr9	50613243	50613963	721	367	19	72.99	29.22
chr9	53056003	53056769	767	346	23	61.9	20.34
chr9	54654158	54654522	365	152	9	54.92	20.69
chr9	56362376	56362574	199	99	8	55.53	8.99
chr9	57187254	57188326	1073	648	40	61.17	12.12
chr9	57498293	57499502	1210	672	68	108.14	14.78
chr9	57804517	57805287	771	296	31	131.26	29.01
chr9	57816211	57816993	783	480	31	76.88	12.11
chr9	57870957	57871491	535	172	15	85.79	31.04
chr9	57875419	57876208	790	458	31	88.34	25.42
chr9	58122755	58124051	1297	328	44	101.69	14.12
chr9	59333122	59335230	2109	1636	144	75.77	15.9
chr9	59807071	59807418	348	174	13	67.16	24.48
chr9	61527314	61528228	915	405	36	113.42	24.86
chr9	65283521	65284207	687	174	28	77.8	19.77
chr9	65308501	65309515	1015	611	35	59.31	12.19
chr9	69859861	69861008	1148	432	126	524.64	49.94
chr9	70268885	70269837	953	444	22	53.1	16.15
chr9	70389864	70391494	1631	375	89	134.34	15.36
chr9	72891787	72893040	1254	906	105	202.95	21.19
chr9	72937005	72937852	848	351	48	81.63	10.86
chr9	75289221	75289801	581	422	12	54.25	25.42
chr9	77858378	77859265	888	349	61	162.5	22.3
chr9	79607180	79607878	699	398	59	140.13	18.17
chr9	80165645	80166277	633	306	44	353.52	113.81
chr9	86270727	86271247	521	251	15	78.18	28.25
chr9	86910136	86910726	591	349	12	59.49	26.71
chr9	87149923	87150590	668	316	25	77.46	16.95
chr9	88614126	88615068	943	415	79	118	16.26
chr9	89105580	89106592	1013	501	80	163.03	22.22
chr9	94972824	94973516	693	403	24	109.38	26.37
chr9	95179314	95180824	1511	1287	49	124.56	20.34
chr9	100589114	100589568	455	130	10	59.13	20.69
chr9	102768931	102769791	861	437	19	62.11	28.25
chr9	105789644	105790259	616	396	27	140.84	40.91
chr9	106275335	106275939	605	191	79	396.36	51.55
chr9	106789206	106789999	794	392	40	53.29	12.64
chr9	107198433	107199881	1449	607	100	167.98	18.08
chr9	107205385	107206045	661	243	24	66.05	14
chr9	107235780	107237419	1640	1141	218	734.65	47.62
chr9	107515076	107515544	469	173	22	72.76	17.89
chr9	108468894	108470232	1339	987	66	70.54	12.43
chr9	108685798	108686472	675	388	15	50.31	13.18
chr9	108710425	108711300	876	337	44	86.56	13.75
chr9	108984282	108985543	1262	813	34	59.31	14.26
chr9	109069500	109069918	419	175	9	51.06	27.59
chr9	110313934	110314616	683	335	19	70.68	24.72
chr9	114407290	114407974	685	315	19	65.9	19.37
chr9	114416239	114416975	737	420	14	52.7	29.59
chr9	114639845	114640803	959	447	70	116.96	15.89
chr9	115296379	115297080	702	419	39	173.8	37.02
chr9	115343604	115344489	886	451	37	146.81	40.96
chr9	115421854	115422363	510	311	12	58.79	25.42
chr9	116054207	116054923	717	409	31	156.55	45.2
chr9	117811080	117812004	925	485	45	113.62	24.72
chr9	118058369	118059674	1306	738	32	50.84	10.36
chr9	119065442	119066305	864	426	17	54.55	13.18
chr9	119803575	119804807	1233	306	45	137.82	23.22
chr9	119889948	119891380	1433	686	58	115.01	12.01
chr9	120441700	120442204	505	314	18	101.97	42.8
chr9	121206728	121207436	709	398	26	50.86	13.42
chr9	121363501	121364471	971	798	38	146.09	24.01
chr9	121799511	121800197	687	324	33	123.58	32.77
chr9	122996548	122997136	589	317	14	67.23	28.25
chr9	123186987	123187450	464	305	10	58.51	27.59
chr9	123649891	123650394	504	163	12	59.21	16.95
chr9	123842759	123843321	563	228	22	53.1	12.72
chr9	123845245	123846047	803	434	31	170.52	54.04
chr9	123954467	123954975	509	356	11	55.57	24.14
chr8	3353719	3354850	1132	763	25	58.5	8.47
chr8	11008594	11010082	1489	1182	66	54.51	6.95
chr8	13623872	13624530	659	193	46	224.57	44.68
chr8	13953276	13954151	876	282	16	52.97	15.21
chr8	15017725	15019728	2004	1239	178	484.36	23.54
chr8	18863524	18864216	693	447	26	165.06	58.63
chr8	26728338	26728995	658	291	15	50.8	20.45
chr8	26764410	26764781	372	152	18	66.83	16.81
chr8	34682818	34683536	719	289	21	61.74	16.25
chr8	35163868	35164775	908	460	24	84.47	25.65
chr8	35278499	35280160	1662	833	61	56.46	8.95
chr8	35797843	35798579	737	381	18	70.84	29.38
chr8	36439139	36440205	1067	499	44	69.86	14.12
chr8	37311312	37312450	1139	609	30	55.06	7.53
chr8	47824235	47825311	1077	652	108	535.33	68.74
chr8	48028546	48029501	956	442	52	202.7	25.93
chr8	53641918	53642468	551	437	12	63.11	34.49
chr8	60130143	60131600	1458	445	51	52.81	11.3
chr8	63929828	63930604	777	452	21	84.12	26.34
chr8	69383868	69384390	523	250	26	118.55	22.6
chr8	71794721	71795369	649	245	16	59.84	16.95
chr8	72498084	72498822	739	329	63	210.17	23.26
chr8	73131574	73132855	1282	569	82	166.58	24.95
chr8	73219095	73219945	851	350	93	273.84	26.44
chr8	73330441	73330972	532	262	24	84.47	15.03
chr8	73986395	73987305	911	452	41	51.59	11.3
chr8	74115466	74116513	1048	400	36	64.5	8.14
chr8	74303903	74304756	854	445	29	172.25	75.87
chr8	74684454	74685778	1325	166	43	55.26	6.28
chr8	74796068	74797028	961	486	63	274.41	51.98
chr8	74800900	74801564	665	469	45	187.54	35.69
chr8	74802867	74803687	821	383	112	431.41	39.43
chr8	74854812	74855808	997	452	35	50.84	10.67
chr8	75016054	75017181	1128	672	41	75.34	13.42
chr8	83538325	83539587	1263	559	54	58.17	7.39
chr8	84021093	84021923	831	584	17	66.83	16.43
chr8	84026863	84027591	729	302	18	92.72	41.38
chr8	84038823	84039514	692	249	17	85.16	19.77
chr8	84289594	84290587	994	560	103	378	37.06
chr8	86131499	86132872	1374	212	69	120.43	15.01
chr8	86522192	86522691	500	144	15	55.05	15.69
chr8	86565720	86567233	1514	777	83	82.29	13.96
chr8	86773087	86773760	674	437	14	65.64	31.04
chr8	87503276	87504483	1208	481	48	61.8	9.67
chr8	88289425	88289865	441	328	12	71.12	31.04
chr8	88364173	88365115	943	175	23	59.46	14.65
chr8	89411769	89412472	704	548	22	87.86	16.4
chr8	91528961	91529253	293	146	8	54.74	26.59
chr8	96957229	96958645	1417	952	146	332.93	29.91
chr8	97125130	97126540	1411	1130	44	76.09	11.96
chr8	97351856	97352344	489	250	10	56.84	24.14
chr8	97394854	97395868	1015	528	48	115.96	21.19
chr8	97855292	97856632	1341	396	62	52.1	9.53
chr8	107164893	107165932	1040	702	43	58.84	8.73
chr8	108514545	108515228	684	322	16	57.52	20.72
chr8	108661755	108662619	865	551	27	62.15	12.24
chr8	109425639	109426270	632	314	17	66.83	24.99
chr8	109816887	109817792	906	483	44	68.09	8.95
chr8	110111516	110112604	1089	738	53	78.03	8.47
chr8	112089061	112090223	1163	390	46	63.52	8.21
chr8	112138378	112139089	712	174	20	61.74	16.09
chr8	113551115	113551918	804	459	20	73.58	20.72
chr8	114119394	114120325	932	519	106	118.31	11.23
chr8	116159136	116160402	1267	446	34	50.63	7.95
chr8	117501425	117502282	858	484	15	51.34	22.11
chr8	117683015	117684344	1330	205	49	133.83	23.62
chr8	117711988	117712962	975	511	40	83.34	20.48
chr8	117713709	117714249	541	253	32	156.01	32.49
chr8	117757739	117758593	855	214	26	68.51	13.56
chr8	117921544	117922526	983	573	36	56.62	10.67
chr8	118229237	118230088	852	407	47	196.85	31.29
chr8	119197842	119198576	735	339	32	84.07	16.61
chr8	119258975	119259966	992	640	27	53.36	9.42
chr8	120071894	120072790	897	655	134	582.92	55.75
chr8	123010643	123012350	1708	404	45	68.01	10.12
chr8	123259496	123260614	1119	580	66	215.12	34.71
chr8	123711427	123712155	729	374	19	56.07	16.95
chr8	124473726	124475131	1406	535	49	57.3	9.6
chr8	124806891	124808135	1245	628	35	51.92	9.55
chr8	124999746	125000440	695	427	24	52.66	10.99
chr8	125134742	125135882	1141	681	58	130.06	21.97
chr8	126512583	126513115	533	378	10	54.12	20.69
chr8	127590558	127592208	1651	686	82	95.03	15.74
chr8	128173156	128173803	648	384	16	76.18	32.28
chr8	129184422	129185593	1172	438	30	107.69	19.48
chr8	129186435	129187302	868	401	27	61.93	17.89
chr8	129190158	129191193	1036	277	47	53.65	9.2
chr8	129391031	129392254	1224	704	45	56.19	7.98
chr8	130914893	130915759	867	410	32	84.07	25.47
chr8	131059610	131060099	490	163	15	89.7	41.38
chr13	5665202	5665989	788	424	14	59.58	31.04
chr13	5713202	5714099	898	463	20	84.12	27.9
chr13	6632513	6633561	1049	436	35	55.73	13.42
chr13	9695073	9695360	288	144	8	67.22	27.59
chr13	13609060	13609452	393	166	9	52.85	24.14
chr13	19273881	19274740	860	449	24	122.73	45.2
chr13	20192238	20192610	373	203	10	60.74	26.76
chr13	21457991	21459201	1211	712	178	1072.25	138.42
chr13	23684948	23685358	411	201	22	69.06	15.48
chr13	24638581	24639542	962	542	60	155.59	20.53
chr13	24696438	24697302	865	314	100	421.89	47.04
chr13	25053946	25054598	653	336	24	84.47	17.22
chr13	30134470	30135109	640	258	22	65.39	16.95
chr13	30884122	30884925	804	366	29	73.46	18.83
chr13	30885574	30886568	995	463	73	229.82	34.53
chr13	31004865	31005359	495	166	10	56.45	31.04
chr13	31596776	31597619	844	614	59	165.22	22.6
chr13	33057979	33058529	551	164	14	65.71	31.07
chr13	33084674	33085739	1066	528	63	86.66	15.07
chr13	34093840	34094969	1130	776	97	184.38	15.62
chr13	36881084	36881741	658	229	13	66.58	31.04
chr13	37532437	37532895	459	290	16	58.65	19.45
chr13	37749026	37750473	1448	392	68	306.6	68.72
chr13	41017828	41018479	652	248	18	98.52	44.83
chr13	41476392	41477674	1283	472	49	56.95	12.84
chr13	44160953	44161741	789	261	23	59.46	11.14
chr13	45538338	45538921	584	413	18	93.87	31.07
chr13	45967114	45968077	964	493	23	76.65	23.6
chr13	45972016	45972941	926	533	18	65.94	20.54
chr13	46830992	46832521	1530	1185	74	136.72	11.53
chr13	46874912	46875467	556	396	14	65.36	33.9
chr13	48973809	48974420	612	441	14	59.75	21.52
chr13	49025066	49025482	417	147	13	69.53	25.92
chr13	49074208	49075006	799	432	18	66.83	27.08
chr13	49337504	49338762	1259	736	106	144.86	17.22
chr13	51862690	51864528	1839	866	204	523.21	41.31
chr13	51871491	51872492	1002	398	50	109.83	23.85
chr13	51887228	51889278	2051	975	85	170.74	21.73
chr13	51896053	51896766	714	483	31	126.84	26.89
chr13	51909972	51910472	501	334	10	56.07	20.69
chr13	51938126	51938792	667	213	20	68.04	24.01
chr13	51941722	51943797	2076	240	68	125.63	14.24
chr13	52065030	52066272	1243	686	78	291.63	28.25
chr13	52099023	52099934	912	497	31	91.46	20.34
chr13	52902619	52903847	1229	418	46	61.3	8.47
chr13	52955434	52956253	820	460	29	142.14	44.01
chr13	53080728	53082106	1379	830	35	98.59	20.4
chr13	54788338	54789900	1563	1051	73	69.57	10.92
chr13	55533102	55534160	1059	786	32	153.53	43.05
chr13	55544966	55547349	2384	1278	115	81.56	9.31
chr13	55550926	55551826	901	435	26	53.74	10.36
chr13	55572534	55573372	839	343	20	55.86	15.54
chr13	56252469	56253937	1469	453	60	57.51	17.82
chr13	56804700	56805732	1033	601	58	161.23	25.42
chr13	63668893	63670094	1202	329	41	59.15	9.42
chr13	64533409	64534485	1077	410	31	64.46	15.07
chr13	67433126	67433920	795	488	24	52.66	13.47
chr13	67500125	67500928	804	561	49	51.37	9.99
chr13	74631138	74632186	1049	290	66	103.12	13.56
chr13	75048642	75048978	337	168	11	79.15	37.94
chr13	81072258	81072607	350	175	9	55.78	31.04
chr13	81796414	81797219	806	366	16	58.65	13.66
chr13	85427936	85429431	1496	799	83	67.76	10.11
chr13	90153523	90153833	311	155	8	50.2	22.6
chr13	91363251	91363947	697	483	29	70.91	11.81
chr13	91592897	91593410	514	171	12	65.6	31.04
chr13	91680399	91681158	760	486	13	60.97	31.04
chr13	95132847	95133242	396	167	10	58.83	26.76
chr13	96482530	96483340	811	545	37	252.61	72.42
chr13	96660707	96661563	857	377	49	109.65	15.82
chr13	96661880	96663011	1132	550	78	121.07	13.77
chr13	97257107	97257647	541	247	22	69.06	19.36
chr13	101545113	101545953	841	673	25	52.66	12.35
chr13	102317603	102318172	570	406	27	79.91	17.71
chr13	104709697	104710984	1288	639	68	123.8	19
chr13	104711425	104711934	510	339	17	55.31	11.3
chr13	107788515	107789136	622	451	12	58.83	24.14
chr13	107846136	107846716	581	406	22	137.29	65.65
chr13	108490222	108491044	823	353	26	72.87	22.09
chr13	108687292	108687719	428	277	31	163.2	36.27
chr13	110635020	110635743	724	169	17	93.08	27.59
chr13	112586545	112587126	582	214	25	56.84	12.01
chr13	112599345	112600215	871	666	57	142.05	18.59
chr13	113196791	113197321	531	266	23	145.42	45.2
chr13	113207127	113207957	831	425	24	96.87	39.55
chr13	113225631	113226318	688	424	18	70.43	29.29
chr13	113253523	113254849	1327	592	171	717.18	58.19
chr13	113717118	113718312	1195	829	31	56.98	7.53
chr13	113777355	113778639	1285	540	56	102.66	17.58
chr13	113861016	113861854	839	431	24	138.84	37.94
chr13	113877840	113878168	329	164	16	56.64	12.91
chr13	113892009	113892663	655	185	28	131.91	35.16
chr13	114370054	114370644	591	413	23	59.46	14.19
chr13	115635849	115636499	651	376	63	188.31	22.99
chr13	118000306	118000799	494	216	25	97.5	24.86
chr13	118068136	118068694	559	151	12	59.49	22.11
chr12	4823953	4824773	821	546	32	63.27	9.89
chr12	13255401	13256081	681	528	19	54.68	14.11
chr12	15821471	15824281	2811	260	84	69.89	6.81
chr12	15827780	15828459	680	351	17	61.31	18.83
chr12	15936969	15937585	617	274	34	254.96	96.56
chr12	16004930	16005727	798	380	25	142.49	62.08
chr12	16139731	16140736	1006	457	29	108.81	32.02
chr12	16178248	16179197	950	425	35	145.13	46.52
chr12	17379344	17380136	793	349	41	248.38	61.21
chr12	25780757	25781907	1151	709	53	122.53	14.45
chr12	25826472	25827050	579	296	12	61.35	31.04
chr12	26078766	26079601	836	501	78	428.42	57.86
chr12	26123234	26123908	675	444	43	92.7	13.35
chr12	26450983	26451457	475	260	18	101.97	34.89
chr12	26548711	26549478	768	421	50	185.16	40.79
chr12	26643271	26644246	976	355	30	96.53	16.95
chr12	26747297	26747715	419	271	10	60.58	29.91
chr12	26755604	26755977	374	242	12	54.32	20.05
chr12	29434899	29435649	751	383	14	53.82	22.6
chr12	29519108	29519704	597	171	22	100.01	39.55
chr12	29520400	29521110	711	377	14	52.3	23.11
chr12	32853654	32854236	583	163	16	76.87	27.02
chr12	33542098	33542664	567	217	11	52.19	24.14
chr12	33845100	33846027	928	389	75	142.32	18.18
chr12	34727008	34727544	537	364	10	53.89	31.04
chr12	36366526	36367129	604	173	16	58.65	22.18
chr12	36766192	36766705	514	346	26	131.98	38.22
chr12	37108131	37109053	923	654	20	50.99	9.89
chr12	40975438	40975961	524	173	12	57.84	25.42
chr12	43061829	43062442	614	192	17	101.66	44.83
chr12	52948732	52949657	926	448	43	254.24	68.01
chr12	53802055	53802581	527	251	16	90.8	29.77
chr12	55393614	55395289	1676	739	128	161.32	18.36
chr12	55400230	55400841	612	368	15	50.8	15.56
chr12	55413884	55415019	1136	440	157	545.68	20.18
chr12	55453573	55454540	968	698	22	69.06	16.41
chr12	55583125	55583521	397	153	9	52.56	24.14
chr12	55667649	55668595	947	639	38	148.73	24.01
chr12	60252403	60252711	309	154	8	55.78	27.59
chr12	60351316	60351861	546	397	18	101.97	43.19
chr12	70358566	70359348	783	462	39	120.03	26.54
chr12	70472377	70474388	2012	440	122	135.02	15.29
chr12	72237272	72238509	1238	993	44	113.14	21.98
chr12	74699011	74699870	860	426	26	103.25	41.43
chr12	74733673	74734158	486	209	23	59.46	10.98
chr12	74787564	74788328	765	474	26	134.82	33.38
chr12	74793355	74794007	653	336	15	59.06	18.08
chr12	74942738	74944016	1279	873	98	402.85	55.1
chr12	74988822	74989933	1112	613	27	103.56	23.9
chr12	77028594	77028938	345	172	17	65.59	16.57
chr12	77469813	77471522	1710	761	83	82.81	13.94
chr12	78157828	78158242	415	199	12	59.49	21.1
chr12	79326825	79327536	712	183	24	73.37	12.43
chr12	80272865	80273851	987	680	44	59.05	7.44
chr12	80726411	80727916	1506	689	39	173.37	42.37
chr12	80728943	80729950	1008	780	27	64.09	10.17
chr12	81537318	81538193	876	392	23	67.22	14.12
chr12	81744270	81745558	1289	428	45	63.52	7.89
chr12	83266638	83267619	982	813	26	72.87	16.64
chr12	83451023	83451355	333	166	16	63.88	15.05
chr12	85028825	85030038	1214	648	56	66.32	9.56
chr12	85291343	85292370	1028	337	34	82.3	13.55
chr12	85865998	85866940	943	572	57	150.34	18.83
chr12	85958123	85958711	589	252	32	52.41	8.69
chr12	86723674	86724204	531	305	13	51.62	15.07
chr12	86758569	86759240	672	431	15	50.49	15.07
chr12	86813884	86816054	2171	730	114	177.3	22.13
chr12	87001558	87002434	877	468	46	63.52	10.32
chr12	87011007	87011371	365	174	17	101.97	32.99
chr12	87027068	87028015	948	535	61	106.29	13.32
chr12	87310399	87311214	816	391	54	214.76	32.02
chr12	87386901	87387332	432	280	18	101.97	41.49
chr12	88148495	88149178	684	289	21	61.74	16.75
chr12	88235350	88236526	1177	181	54	108.02	17.58
chr12	88290394	88291818	1425	300	34	54.35	10.36
chr12	88728875	88729750	876	405	29	67.4	16.01
chr12	88754081	88754733	653	285	13	66.88	27.59
chr12	89598833	89599704	872	188	59	155.59	20.25
chr12	92537229	92537622	394	195	10	57.36	19.77
chr12	92622471	92623248	778	472	39	87.43	19.47
chr12	93003818	93004456	639	367	23	105.3	28.25
chr12	101974259	101974793	535	161	17	53.1	18.08
chr12	103150686	103151654	969	578	58	52.41	11.3
chr12	103195852	103196665	814	409	27	52.86	12.26
chr12	103588859	103589963	1105	568	79	366.51	66.67
chr12	103694567	103695344	778	294	19	52.9	11.3
chr12	103865662	103866886	1225	1011	54	103.06	15.69
chr12	104568946	104570233	1288	911	88	210.65	29.63
chr12	106251019	106252025	1007	452	47	53.03	10.49
chr12	106257246	106258172	927	405	24	66.05	19.64
chr12	106259746	106260909	1164	870	47	126.81	24.43
chr12	107547044	107547603	560	411	15	53.98	17.12
chr12	107548791	107549773	983	664	46	81.32	16.11
chr12	108119240	108119599	360	158	11	63.62	31.39
chr12	108249606	108250287	682	268	37	112.52	20.04
chr12	108254915	108255692	778	304	39	247.6	87.57
chr12	108285097	108286572	1476	326	49	88.6	16.95
chr12	108324043	108324991	949	666	24	52.66	13.94
chr12	108364149	108364965	817	326	24	52.66	12
chr12	108376806	108377886	1081	671	63	141.35	23.73
chr12	108383512	108384206	695	412	20	78.11	24.72
chr12	108384542	108386335	1794	945	219	1678.68	227.94
chr12	108472231	108472609	379	168	9	53.86	24.14
chr12	108798308	108798995	688	172	26	121.89	36.93
chr12	110131461	110132708	1248	227	46	71.83	19.23
chr12	113151846	113152619	774	564	23	74.71	15.54
chr12	113686876	113687794	919	535	25	57.63	9.04
chr12	114470204	114471049	846	474	24	76.62	21.19
chr12	114491697	114492599	903	475	23	76.65	20.41
chr12	118685597	118686500	904	245	52	191.05	32.96
chr12	119614751	119616235	1485	542	129	276.51	29
chr11	3235569	3236129	561	386	26	58.53	12.68
chr11	4105376	4106388	1013	668	24	70.11	21.38
chr11	4135540	4138259	2720	1203	149	154.27	12.36
chr11	4188984	4189947	964	541	44	98.76	19.06
chr11	4236671	4237219	549	166	11	53.19	20.69
chr11	4239329	4240035	707	217	19	75.33	21.97
chr11	4243680	4244401	722	462	71	371.88	41.81
chr11	5196400	5198194	1795	413	42	75.84	11.3
chr11	5311658	5312101	444	169	24	82.15	16.14
chr11	6265781	6266340	560	292	40	217.29	46.61
chr11	11619741	11620261	521	221	19	98.6	38.42
chr11	11624360	11625046	687	513	13	57.19	16.95
chr11	11625151	11626751	1601	559	64	233.62	28.25
chr11	11641565	11642010	446	168	13	82.1	37.94
chr11	17058842	17059719	878	370	46	56.19	10.3
chr11	17157335	17158139	805	341	38	59.27	13.18
chr11	17853233	17853963	731	299	19	70.5	20.72
chr11	21074100	21075121	1022	472	106	596.25	84.75
chr11	22890307	22891048	742	417	48	104.01	12.11
chr11	23599424	23600201	778	452	29	129.43	37.66
chr11	29592549	29594011	1463	354	66	71.06	14.05
chr11	30086982	30087429	448	316	15	67.21	24.48
chr11	30548957	30549642	686	315	20	84.12	19.38
chr11	31383686	31384580	895	352	36	228.97	58.63
chr11	31646524	31647065	542	202	10	53.6	24.14
chr11	31770118	31770926	809	274	51	148.22	20.24
chr11	32031818	32032468	651	383	15	50.8	16.55
chr11	33891201	33891477	277	138	9	77.79	29.91
chr11	33910218	33911192	975	717	27	79.91	16.53
chr11	45889023	45889646	624	161	21	121.63	56.5
chr11	46185597	46186146	550	228	15	73.71	29.59
chr11	48684454	48686487	2034	1412	83	417.13	70.06
chr11	48740244	48741016	773	456	18	89.7	31.04
chr11	48813758	48814288	531	284	13	69.53	33
chr11	48866191	48866842	652	355	26	92.53	24.56
chr11	49472302	49473166	865	405	50	185.16	33.23
chr11	49939244	49939543	300	150	8	53.14	25.11
chr11	52087688	52089182	1495	684	41	57.24	7.63
chr11	52112620	52113989	1370	609	65	133.64	16.32
chr11	52127190	52128203	1014	604	353	1993.68	65.68
chr11	52135024	52135676	653	278	22	53.1	11.99
chr11	52139927	52140421	495	195	12	59.49	19.58
chr11	52140683	52141320	638	329	15	50.8	14.42
chr11	52154068	52155662	1595	679	95	141.99	13.72
chr11	52910357	52910903	547	164	18	62.51	18.36
chr11	53165081	53165703	623	159	29	106.33	21.47
chr11	53440099	53441010	912	462	42	57.73	13.58
chr11	53576203	53578016	1814	1270	212	645.44	27.85
chr11	53582200	53584556	2357	1235	131	79.28	19.91
chr11	53652657	53653905	1249	566	58	133.88	16.24
chr11	54053414	54054065	652	185	32	139.2	38.14
chr11	54335636	54336919	1284	522	160	215.8	17.5
chr11	54836161	54837425	1265	558	141	471.89	44.26
chr11	54846380	54847432	1053	464	30	73.55	12.43
chr11	58006384	58007629	1246	798	80	400.38	72.03
chr11	58012569	58013696	1128	424	91	213.7	23.9
chr11	58028035	58029081	1047	347	90	316.2	33.9
chr11	59698837	59699198	362	170	15	76.38	26.37
chr11	60033526	60034766	1241	539	73	265.89	33.9
chr11	60988040	60988805	766	420	21	60.62	16.95
chr11	61961646	61962507	862	372	28	100.8	27.6
chr11	62363991	62366698	2708	1193	124	58.88	10.41
chr11	65619879	65620620	742	443	15	63.03	22.6
chr11	66861955	66862771	817	291	48	153.06	23.85
chr11	68264677	68265455	779	291	34	79.14	16.24
chr11	68781115	68781829	715	293	26	58.47	12.11
chr11	69079506	69080259	754	405	53	235.31	43.66
chr11	69081318	69082251	934	509	57	168.74	25.42
chr11	69733951	69735572	1622	1415	70	70.47	14.58
chr11	69808857	69809770	914	241	44	76.09	12.39
chr11	69893226	69894083	858	434	37	69.84	15.15
chr11	70394340	70395208	869	280	49	117.72	16.57
chr11	70460762	70461629	868	160	38	65.15	12.53
chr11	70783008	70784475	1468	1064	60	70.46	13.17
chr11	72028250	72029279	1030	740	34	95.37	11.3
chr11	74643326	74646497	3172	1591	96	70.44	6.33
chr11	74650925	74652459	1535	1177	127	241.52	21.19
chr11	75464849	75466372	1524	635	48	102.2	15.07
chr11	75790046	75790819	774	429	52	129.65	18.49
chr11	76693328	76693812	485	173	19	92.48	32.02
chr11	77199560	77200494	935	438	34	184.99	50.18
chr11	77332151	77333207	1057	636	27	76.03	12.71
chr11	77500047	77500982	936	679	24	70.18	14.12
chr11	77851157	77852322	1166	697	47	98.07	18.3
chr11	78873307	78873883	577	234	16	58.65	17.93
chr11	78889696	78890479	784	481	89	528.09	74.58
chr11	82728416	82728902	487	327	10	50.71	22.6
chr11	82787520	82787801	282	141	8	51.3	16.74
chr11	82834028	82834646	619	291	28	64.62	13.99
chr11	83348051	83349097	1047	751	24	50.02	15.82
chr11	86170617	86170971	355	165	15	50.8	14.04
chr11	86184691	86185399	709	337	24	112.08	26.04
chr11	86222771	86223329	559	244	11	52.63	27.59
chr11	86250381	86250614	234	117	8	57.38	15.07
chr11	86387060	86388048	989	399	35	97.96	23.47
chr11	86390590	86391467	878	382	34	50.63	12.68
chr11	86392296	86393284	989	235	31	69.98	10.24
chr11	86393605	86394468	864	478	25	57.83	18.12
chr11	86657193	86657704	512	371	13	69.53	31.82
chr11	86706553	86707220	668	395	15	76.05	34.49
chr11	86707239	86708035	797	373	105	490.1	44.38
chr11	87235082	87235642	561	392	17	95.96	45.2
chr11	87261607	87261986	380	167	10	64.92	27.59
chr11	87549957	87551288	1332	432	43	54.72	10.66
chr11	87781046	87781912	867	374	19	58.53	17.66
chr11	87916229	87917195	967	568	43	143.45	19.67
chr11	88551996	88552655	660	454	20	68.62	15.54
chr11	88860522	88861158	637	174	31	121.63	23.73
chr11	93816513	93817738	1226	545	103	163	16.95
chr11	94861456	94862573	1118	564	89	226.62	32.02
chr11	95375707	95376482	776	339	13	50.78	18.83
chr11	95702371	95704147	1777	1257	89	217.26	30.84
chr11	96302497	96303163	667	294	19	60.49	18.36
chr11	96303685	96304232	548	361	24	112.08	32.51
chr11	96804787	96805944	1158	447	46	77.16	16.32
chr11	96838536	96839060	525	277	21	81.35	21.19
chr11	96848987	96849983	997	304	30	53.44	8.05
chr11	98319094	98320111	1018	563	105	254.74	18.71
chr11	98330988	98332419	1432	639	99	316.39	37.43
chr11	98406862	98408453	1592	1173	75	181.93	22.49
chr11	98410953	98413066	2114	1564	62	53.68	7.34
chr11	98456115	98457860	1746	1442	59	230.2	38.84
chr11	98534204	98534858	655	389	16	58.65	20.35
chr11	98965833	98967241	1409	699	202	717.62	51.65
chr11	98976966	98978447	1482	435	197	1361.46	145.13
chr11	98985861	98986484	624	420	32	169.27	50.85
chr11	98992656	98993941	1286	1087	35	102.34	15.27
chr11	99031844	99033023	1180	651	89	214.79	15.54
chr11	100470031	100470554	524	169	12	59.49	32.56
chr11	100480597	100481645	1049	452	29	67.55	11.3
chr11	100574760	100575712	953	413	41	66	14.54
chr11	100943239	100944488	1250	417	24	52.66	9.89
chr11	102090998	102091858	861	386	24	50.78	12.24
chr11	103034916	103036904	1989	1374	85	85.37	10.43
chr11	103128753	103129431	679	280	44	151.54	20.72
chr11	104522298	104522778	481	301	28	52.86	10.42
chr11	106133520	106134876	1357	975	51	66.16	9.31
chr11	106397223	106398128	906	406	35	190	64.57
chr11	106535883	106537317	1435	277	37	51.58	9.69
chr11	106648806	106650961	2156	1006	119	89.09	10.41
chr11	106782097	106782599	503	189	15	50.57	14.12
chr11	108135366	108135648	283	141	10	75.7	31.39
chr11	109236784	109237080	297	148	11	62.66	18.46
chr11	109281938	109282454	517	174	20	82.22	25.42
chr11	109532733	109533536	804	459	34	117.58	18.08
chr11	109619964	109620638	675	284	38	173.8	31.78
chr11	115036950	115037516	567	357	22	53.52	12.91
chr11	115274388	115275434	1047	489	60	166.37	24.72
chr11	115507442	115508518	1077	582	56	318.45	76.84
chr11	116273654	116274887	1234	960	30	77.4	16.73
chr11	117036252	117036701	450	212	20	84.12	19.07
chr11	117547255	117547850	596	141	12	60.33	27.59
chr11	117739103	117740464	1362	721	347	2351.86	146.89
chr11	117763305	117764306	1002	515	37	229.12	72.42
chr11	117791907	117792764	858	368	55	325.77	47.08
chr11	117810304	117811556	1253	519	91	510.6	98.47
chr11	117824317	117825551	1235	740	111	340.3	27.73
chr11	117826436	117827393	958	674	46	106.96	19.29
chr11	117868686	117869501	816	642	40	174.16	32.49
chr11	120795715	120796580	866	540	17	66.83	17.12
chr10	7551646	7552411	766	366	22	55.44	13.56
chr10	8254978	8255824	847	435	22	94.8	44.22
chr10	9905888	9906389	502	206	12	61.16	26.76
chr10	14034329	14034764	436	263	16	58.65	17.24
chr10	18150732	18151192	461	174	12	59.49	26.05
chr10	18887274	18888420	1147	644	45	137.82	16.2
chr10	18904182	18905333	1152	653	47	216.15	47.08
chr10	18907489	18908789	1301	727	48	64.73	12.99
chr10	18987842	18988527	686	287	20	106.13	48.02
chr10	19214040	19214788	749	338	17	76.36	23.11
chr10	19224061	19224878	818	418	22	69.06	20.03
chr10	19682302	19682931	630	456	27	185.38	65.53
chr10	20067271	20068114	844	388	42	135.5	28.61
chr10	20954905	20955537	633	219	17	66.83	16.09
chr10	21630877	21631969	1093	617	115	585.14	90.4
chr10	22025895	22026785	891	576	58	133.77	10.07
chr10	24011058	24011976	919	588	213	1194.31	79.96
chr10	24012404	24012995	592	240	42	193.69	33.45
chr10	24473909	24474752	844	376	15	50.8	14.31
chr10	24589298	24590222	925	667	29	70.91	13.59
chr10	25949225	25949651	427	272	13	75.81	25.42
chr10	25951882	25952345	464	250	18	101.97	41.94
chr10	28237886	28238873	988	481	64	277.11	42.42
chr10	30319980	30320799	820	595	22	63.99	16.95
chr10	33738937	33739934	998	593	64	76.34	13.5
chr10	34001331	34002684	1354	482	34	59.31	9.56
chr10	34113908	34114300	393	240	9	52.85	24.14
chr10	39198670	39199716	1047	556	34	78.48	16.95
chr10	39206189	39206839	651	259	36	213.7	56.5
chr10	39872116	39872613	498	322	11	56.26	31.04
chr10	40068330	40069713	1384	476	56	60.91	13.18
chr10	41008520	41009151	632	157	19	54.68	19.04
chr10	41605938	41606232	295	147	9	57.73	23.11
chr10	42418842	42419227	386	157	12	54.36	20.72
chr10	42421154	42421716	563	309	41	307.38	99.54
chr10	42582123	42582626	504	217	15	50.8	14.24
chr10	42617146	42617867	722	522	35	110.76	19.77
chr10	44120386	44121087	702	276	52	254.8	46.33
chr10	44122900	44123893	994	413	37	52.38	12.43
chr10	44149021	44150102	1082	747	61	61.77	7.4
chr10	44151932	44152441	510	312	30	116.32	25.42
chr10	44165637	44166363	727	398	63	405.65	95.34
chr10	44167129	44168594	1466	1142	36	64.5	11.39
chr10	53341034	53341812	779	415	31	186.31	53.67
chr10	53679415	53680032	618	296	16	80.7	33.9
chr10	53794335	53796466	2132	1435	144	248.96	23
chr10	55948100	55948983	884	541	77	147.99	19.64
chr10	59436842	59437467	626	200	31	58.68	9.6
chr10	59843405	59844944	1540	805	115	76.89	10.67
chr10	59853160	59854329	1170	540	25	56.54	8.47
chr10	60695832	60696321	490	250	13	60.08	19.56
chr10	61430758	61431186	429	175	12	59.49	24.24
chr10	61790071	61790948	878	609	25	100.31	20.92
chr10	66567464	66567991	528	272	17	89.67	25.89
chr10	67049004	67049808	805	300	20	61.74	18.19
chr10	67350550	67351153	604	336	14	69.95	34.49
chr10	67498473	67499913	1441	256	44	113.14	20.93
chr10	67502289	67503382	1094	546	62	342.45	52.73
chr10	67506600	67507221	622	350	24	112.08	36.9
chr10	67521580	67522218	639	294	23	72.79	16.95
chr10	67616558	67617257	700	374	18	94.82	41.38
chr10	67703228	67704107	880	473	20	103.19	37.94
chr10	67710364	67711053	690	252	36	246.77	97.3
chr10	67739076	67740083	1008	315	37	51.92	7.97
chr10	67742645	67743436	792	279	57	229.83	38.48
chr10	68003858	68004889	1032	548	47	65.05	9.89
chr10	74979461	74981189	1729	680	60	218.63	24.42
chr10	76849970	76850494	525	239	38	213.41	46.61
chr10	77053392	77054012	621	325	17	56.53	14.12
chr10	77806159	77806482	324	162	14	55.74	15.82
chr10	77854579	77855264	686	346	15	50.8	17.44
chr10	77944275	77945206	932	498	29	70.91	12.64
chr10	79388915	79390564	1650	686	102	65.43	15.23
chr10	80140594	80141889	1296	372	49	57.7	7.32
chr10	80972774	80973528	755	390	58	318.49	48.23
chr10	82322850	82323756	907	271	56	220.68	32.8
chr10	82466942	82467547	606	406	23	76.65	22.82
chr10	84964298	84965645	1348	732	35	137.91	28.25
chr10	85961058	85961814	757	454	16	53.1	18.83
chr10	86726537	86726942	406	275	10	62.78	31.04
chr10	87868467	87868954	488	297	15	68.06	25.11
chr10	89207313	89208620	1308	349	71	210.36	38.74
chr10	94609122	94609842	721	228	24	52.12	15.33
chr10	94724792	94725680	889	356	78	231.11	32.14
chr10	94727099	94728247	1149	639	48	88.5	12.55
chr10	95342656	95343258	603	236	14	62.2	25.42
chr10	95663198	95665164	1967	906	310	1062.64	63.91
chr10	95666660	95667160	501	337	21	84.12	25.47
chr10	95677346	95678158	813	389	15	50.8	27.56
chr10	95863114	95863825	712	399	23	98.21	30.13
chr10	95943773	95944286	514	170	12	59.49	29.04
chr10	98146647	98147345	699	392	27	79.91	18.76
chr10	98207986	98209003	1018	349	22	53.1	14.38
chr10	98848514	98848958	445	277	23	59.46	12.57
chr10	98923464	98924804	1341	1012	84	111.59	13.06
chr10	107554941	107556259	1319	1102	74	177.31	15.07
chr10	107604939	107605427	489	203	35	118.04	22.79
chr10	111437614	111438043	430	265	15	82.42	33.38
chr10	117221605	117222195	591	363	17	103.66	48.28
chr10	117501657	117502574	918	347	47	290.78	77.8
chr10	117923590	117924199	610	374	43	343.45	127.6
chr10	117991846	117992525	680	444	22	69.06	19.21
chr10	117993198	117994124	927	519	78	445.61	83.33
chr10	118306357	118307493	1137	700	36	54.51	11.3
chr10	119549340	119550610	1271	903	54	75.22	7.7
chr10	119822278	119822985	708	374	19	93.98	31.07
chr10	120912803	120914156	1354	950	33	53.19	12.24
chr10	121323812	121324532	721	281	33	221.82	89.73
chr10	122568383	122568806	424	168	11	61.39	27.59
chr10	126365136	126365852	717	212	50	305.04	77.21
chr10	126727289	126728286	998	391	38	65.15	12.53
chr10	127341958	127342404	447	298	11	56.7	25.11
chr10	127941658	127942058	401	197	20	84.12	20.39
chr10	127961027	127963498	2472	893	93	52.28	8.3
chr10	128082415	128083299	885	503	78	331.38	57.3
chr10	128181473	128183773	2301	1762	132	185.64	14.53
chr10	128184306	128186133	1828	1334	50	61.87	10.33
chr17	4907765	4908875	1111	375	38	56.47	10.67
chr17	6981905	6982562	658	267	24	112.08	39.03
chr17	8089997	8090973	977	217	17	67.96	14.12
chr17	8132269	8132991	723	331	12	53.59	20.69
chr17	12311848	12312622	775	296	18	59.63	20.72
chr17	17974771	17975694	924	587	41	75.58	15.08
chr17	21587167	21587622	456	164	12	69.91	24.14
chr17	23735605	23736809	1205	428	61	53.6	9.97
chr17	23884989	23885559	571	259	27	100.8	22.58
chr17	24357148	24358180	1033	481	51	112.27	20.09
chr17	24550882	24552163	1282	865	40	59.04	9.18
chr17	24894968	24895253	286	143	8	51.3	16.74
chr17	25097177	25098024	848	313	22	62.11	15.54
chr17	28045995	28047271	1277	791	36	55.83	8.07
chr17	28523143	28523788	646	269	25	58.58	14.53
chr17	29534499	29535704	1206	706	177	648.61	47.22
chr17	29565792	29566528	737	167	26	87.1	14.12
chr17	29626692	29627627	936	503	64	155.23	20.54
chr17	29634933	29635651	719	320	33	111.06	24.65
chr17	29636043	29638269	2227	1865	300	1373.76	93.53
chr17	31356892	31357757	866	355	26	89.84	20.4
chr17	31360528	31361510	983	483	46	92.25	20.36
chr17	32172806	32174513	1708	1463	94	237.52	30.33
chr17	32190454	32191207	754	376	55	146.66	16.44
chr17	32659316	32659653	338	169	12	57.86	22.92
chr17	33660846	33661464	619	366	25	52.66	9.09
chr17	34052490	34053225	736	468	27	52.86	11.78
chr17	34168374	34169251	878	429	37	93.08	19.37
chr17	34323571	34325104	1534	1083	80	91.61	11.3
chr17	34973221	34974500	1280	586	81	133.04	14.53
chr17	35136709	35139969	3261	757	212	566.97	43.94
chr17	35301340	35302575	1236	905	61	99.15	14.46
chr17	35841629	35842462	834	502	24	54.59	13.64
chr17	35895702	35896220	519	216	16	84.45	30.82
chr17	36156935	36158189	1255	941	48	91.74	12.71
chr17	37322378	37322915	538	271	21	120.77	42.37
chr17	43781909	43782434	526	359	22	133.98	48.02
chr17	44693975	44694733	759	407	40	70.3	11.44
chr17	44872102	44873488	1387	634	44	59.05	7.18
chr17	45779585	45780220	636	323	14	67.91	37.94
chr17	47307896	47308558	663	457	25	66.05	16.86
chr17	47326559	47327440	882	403	85	518.13	79.1
chr17	47361711	47363035	1325	805	86	330.69	33.9
chr17	47730183	47730732	550	385	21	56.73	14.12
chr17	48152364	48152869	506	283	16	58.65	15.72
chr17	48457746	48458657	912	623	39	173.8	39.5
chr17	50233307	50234064	758	462	19	78.19	18.08
chr17	50664210	50664933	724	331	39	120.03	26.18
chr17	52015307	52016250	944	611	67	496.78	121.91
chr17	52018384	52019898	1515	1002	66	296.68	39.37
chr17	52175611	52176317	707	349	18	50.57	12.71
chr17	52215714	52216599	886	624	105	659.54	82.59
chr17	52249840	52250426	587	212	14	69.53	36.48
chr17	52295642	52296291	650	307	20	109.35	48.02
chr17	53617678	53619508	1831	392	60	103.77	16.71
chr17	56428598	56429918	1321	361	30	75.16	18.83
chr17	56896748	56898054	1307	1064	44	67	17.45
chr17	57386709	57387870	1162	216	31	102.24	27.9
chr17	57417998	57419693	1696	521	59	132.92	17.31
chr17	63036580	63037198	619	374	12	59	24.14
chr17	66278761	66279222	462	174	22	93.19	23.49
chr17	71834912	71835649	738	280	28	126.6	38.96
chr17	74268020	74268741	722	417	23	135.41	53.17
chr17	79335966	79336808	843	284	25	66.05	14.29
chr17	80539119	80539681	563	175	23	69.42	15.07
chr17	81171790	81172488	699	160	26	72.87	14.81
chr17	84403478	84404482	1005	476	61	108.42	14.78
chr17	84427630	84428441	812	508	26	60.15	14.12
chr17	84514669	84516349	1681	1075	60	71.77	14.12
chr17	84667837	84668263	427	182	13	69.53	26.54
chr17	84729337	84730892	1556	699	67	173.38	21.1
chr17	84731963	84732743	781	442	45	187.54	37.51
chr17	84735389	84735721	333	166	14	77.31	26.34
chr17	84831477	84831902	426	162	10	61.24	20.69
chr17	84834266	84835131	866	299	94	678.93	114.88
chr17	87131273	87132099	827	275	42	93.86	16.95
chr17	87251754	87252802	1049	494	80	283.65	30.37
chr17	87376330	87376595	266	133	10	85.47	29.74
chr17	87764371	87765289	919	472	30	83.8	24.86
chr17	87960020	87960769	750	440	22	111.15	48.02
chr17	88373799	88375230	1432	377	63	114.53	14.31
chr17	88907760	88908088	329	164	9	54.74	29.91
chr16	3895215	3895909	695	402	35	88.75	20.48
chr16	3908339	3909184	846	317	35	83.4	12.11
chr16	4912682	4913941	1260	448	39	120.03	29.9
chr16	8829255	8830724	1470	875	62	74.4	10.83
chr16	10489399	10489926	528	327	12	59.49	26.85
chr16	10585339	10586059	721	325	36	230.75	62.15
chr16	10639044	10639938	895	512	21	102.19	34.49
chr16	10665114	10666371	1258	521	95	281.39	27.84
chr16	10683304	10684165	862	460	62	210.17	28.52
chr16	10689803	10690789	987	516	40	80.98	17.43
chr16	10725142	10725534	393	229	17	58.96	15.07
chr16	10768596	10769548	953	414	41	70.33	14.12
chr16	10774604	10775265	662	291	37	112.52	20.94
chr16	10806213	10806811	599	197	15	62.65	24.86
chr16	10814559	10815397	839	456	50	88	12.17
chr16	11577431	11578484	1054	332	49	295.68	64.97
chr16	14379862	14380387	526	350	31	223.44	59.32
chr16	15636870	15638230	1361	834	70	60.59	7.64
chr16	15886705	15888081	1377	514	68	246.53	33.9
chr16	20097401	20098633	1233	900	58	93.16	9.24
chr16	24154005	24154401	397	237	15	50.8	14.58
chr16	24393448	24394358	911	659	67	131.38	13.07
chr16	24526933	24527922	990	638	19	86.55	31.04
chr16	25426322	25426889	568	294	16	84.7	33.9
chr16	30187914	30188606	693	229	38	102.02	15.01
chr16	31940700	31941137	438	161	18	73.32	21.19
chr16	32113624	32114320	697	416	26	92.53	19.69
chr16	32427570	32427866	297	148	15	63.93	14.12
chr16	32520528	32520808	281	140	12	65	16.95
chr16	33785212	33785762	551	346	13	69.53	24.9
chr16	35938313	35939391	1079	760	71	136.52	20.43
chr16	36571897	36572519	623	252	15	50.8	15.84
chr16	38403564	38404109	546	423	16	63.3	13.7
chr16	42190176	42190818	643	476	20	84.12	16.35
chr16	44724141	44724936	796	422	39	75.34	15.74
chr16	45251822	45252444	623	408	30	117.97	30.5
chr16	49798743	49799415	673	371	34	63.18	9
chr16	49803969	49804658	690	481	54	239.97	31.07
chr16	49839611	49840896	1286	834	57	123.66	13.42
chr16	50070742	50071551	810	395	30	77.4	17.39
chr16	50528574	50529764	1191	396	48	72.81	11.78
chr16	51574878	51575651	774	353	20	110.85	44.83
chr16	51704978	51705743	766	612	19	100.67	31.04
chr16	51989301	51989888	588	245	39	218.93	53.15
chr16	52147255	52148174	920	460	22	98.33	36.72
chr16	55526410	55527052	643	365	14	67.48	31.04
chr16	55821567	55823005	1439	832	119	475.02	51.65
chr16	55948871	55949672	802	386	63	346.59	63.56
chr16	56380909	56381516	608	244	11	50.02	20.69
chr16	56717206	56718248	1043	533	43	88.47	15.54
chr16	57319733	57320121	389	219	18	101.97	37.36
chr16	58935550	58935829	280	140	8	60.77	22.6
chr16	64766398	64766973	576	338	19	75.33	24.41
chr16	77095284	77096013	730	243	25	112.08	41.24
chr16	78517259	78518064	806	318	44	178.36	44.4
chr16	78532358	78532876	519	225	11	54.96	24.14
chr16	87657391	87658124	734	371	20	84.12	22.81
chr16	88771034	88771451	418	143	9	51.13	20.69
chr16	89837162	89837859	698	383	33	135.89	32.86
chr16	89848879	89849873	995	231	23	59.46	12.65
chr16	91010147	91010488	342	171	12	71.85	33.9
chr16	91372817	91373806	990	559	62	140.25	16.95
chr16	91533034	91534290	1257	902	43	83.21	13.72
chr16	91648161	91648745	585	358	16	52.9	11.59
chr16	92811039	92811843	805	392	20	58.01	18.36
chr16	92821854	92822914	1061	354	26	61.42	13.81
chr16	93574637	93575729	1093	318	86	217.89	21.66
chr16	94747638	94748913	1276	919	64	77.03	7.67
chr16	97531469	97531779	311	155	10	59.8	20.18
chr15	5188490	5189132	643	258	16	61.76	23.38
chr15	5189501	5190424	924	568	21	50.94	12.71
chr15	5193400	5194737	1338	416	61	132.6	18.55
chr15	9499005	9499674	670	448	16	58.65	18.93
chr15	9510181	9510992	812	318	30	152.57	38.99
chr15	9631545	9632062	518	186	27	131.91	24.88
chr15	9799787	9800436	650	418	43	143.45	19.83
chr15	10910868	10911938	1071	537	46	74.45	10.73
chr15	11328979	11330139	1161	691	34	82.3	22.96
chr15	25583371	25583978	608	444	14	63.87	32.71
chr15	25757967	25758621	655	483	38	164.29	39.55
chr15	27755154	27756306	1153	248	36	88.72	17.37
chr15	28119038	28119868	831	632	32	117.94	21.19
chr15	36191028	36191381	354	203	27	187.99	52
chr15	36233235	36234575	1341	262	55	135.44	27.78
chr15	36293913	36294433	521	134	12	59.49	29.44
chr15	36294550	36295290	741	319	17	91.88	24.14
chr15	36303689	36305296	1608	1208	106	292.7	34.53
chr15	36313543	36314119	577	283	11	51.64	27.59
chr15	36325064	36326669	1606	959	54	71.56	13.81
chr15	36373849	36374426	578	171	16	58.65	17.96
chr15	36378339	36380164	1826	1213	132	538.06	46.89
chr15	36711656	36712374	719	451	30	117.97	28.44
chr15	40019243	40019837	595	166	16	90.8	33.62
chr15	43308611	43309344	734	548	30	64.08	10.37
chr15	44258837	44260161	1325	606	81	94.93	11.63
chr15	50721000	50721308	309	154	8	50.2	22.6
chr15	51503565	51504066	502	250	11	56.01	31.04
chr15	51708533	51709463	931	514	55	118.22	17.46
chr15	53323587	53324231	645	269	19	54.68	18.22
chr15	58486333	58487087	755	454	17	60.86	16.95
chr15	58838074	58838912	839	410	24	63.12	14.69
chr15	59205287	59206063	777	618	26	72.87	14.27
chr15	59964213	59964958	746	309	20	61.74	18.26
chr15	60985714	60986207	494	150	13	77.97	37.94
chr15	61239926	61240653	728	366	24	149.19	62.08
chr15	61243075	61243500	426	226	15	95.97	44.83
chr15	61321195	61321633	439	199	20	145.56	55.18
chr15	61372290	61373062	773	438	35	184.99	39.31
chr15	62000593	62002056	1464	745	86	272.12	28.25
chr15	62012745	62013370	626	457	23	59.46	9.73
chr15	62288500	62288990	491	290	13	69.53	27.74
chr15	62289467	62290241	775	410	31	104.89	19.21
chr15	62529842	62530585	744	489	24	147.6	51.73
chr15	62562136	62562788	653	175	12	57.12	20.69
chr15	62566304	62567339	1036	339	65	493.37	100.01
chr15	62655416	62656244	829	451	24	125.34	36.72
chr15	62656355	62657105	751	326	15	70.99	34.49
chr15	63829066	63830128	1063	658	39	51.64	9.6
chr15	64042038	64042887	850	421	17	72.4	29.59
chr15	65558647	65559047	401	168	17	66.83	18.12
chr15	66276484	66277522	1039	571	28	62.09	13.56
chr15	66345964	66346845	882	464	16	64.26	25.42
chr15	67121181	67121957	777	403	44	59.05	9.15
chr15	67376988	67377713	726	450	20	114.7	31.04
chr15	68194606	68195316	711	208	37	81.36	14.92
chr15	70801619	70802170	552	390	20	66.2	18.08
chr15	72983365	72984150	786	415	35	90.89	20.47
chr15	73006081	73006885	805	362	68	164.26	21.91
chr15	74748817	74749609	793	401	26	73.46	16.95
chr15	74764085	74766448	2364	352	178	717.05	62.88
chr15	74798588	74799124	537	300	12	56.98	25.42
chr15	74879905	74881738	1834	502	106	486.43	90.4
chr15	74945458	74946201	744	406	19	55.08	14.12
chr15	74968041	74968861	821	473	17	66.83	23.19
chr15	75463580	75464227	648	335	19	75.33	25.63
chr15	75759858	75760631	774	429	27	64.62	13.12
chr15	76344723	76345439	717	233	20	51.48	11.08
chr15	76437562	76438254	693	431	24	52.66	10.96
chr15	76609130	76609531	402	125	9	52.21	24.14
chr15	78305167	78306712	1546	940	105	460.92	71.19
chr15	78332763	78333818	1056	550	43	247.37	59.32
chr15	78334361	78334724	364	167	11	63.27	31.39
chr15	78340335	78341565	1231	753	24	53.55	9.89
chr15	78394209	78395071	863	357	33	56.41	13.18
chr15	78411412	78412796	1385	550	71	156.06	23.23
chr15	78725775	78727286	1512	959	66	195.54	33.12
chr15	79177487	79178831	1345	558	91	134.58	14.12
chr15	79376608	79377903	1296	803	55	98.07	11.59
chr15	79725445	79726799	1355	857	56	135.44	32.32
chr15	79841283	79842187	905	513	68	294.07	46.92
chr15	80628275	80629426	1152	728	40	167.76	43.31
chr15	80752173	80752573	401	213	9	52.28	24.14
chr15	81131255	81132092	838	463	21	71.29	32.02
chr15	81247328	81247869	542	150	12	63.7	24.14
chr15	81295523	81295977	455	266	19	96	30.13
chr15	81296113	81297332	1220	332	65	108.34	15.07
chr15	81311381	81312173	793	344	26	72.87	20.16
chr15	81763238	81763963	726	404	14	57.04	20.81
chr15	85823298	85823929	632	334	13	60.39	31.07
chr15	85858387	85859108	722	187	31	102.24	21.42
chr15	85894949	85896021	1073	543	62	198.56	33.09
chr15	86173296	86174182	887	312	37	53.81	13.87
chr15	88908337	88909232	896	312	21	50.03	10.76
chr15	94373647	94374681	1035	468	71	120.38	13.56
chr15	94419988	94420714	727	376	28	52.86	13.01
chr15	95587394	95587976	583	407	18	59.49	18.36
chr15	96373635	96374506	872	487	44	214.14	52.55
chr15	96539491	96540778	1288	636	86	128.07	13.42
chr15	96657769	96658443	675	228	17	52.68	12.71
chr15	97077967	97078577	611	437	15	54.31	22.6
chr15	97496223	97496611	389	224	22	53.1	10.99
chr15	97651457	97652317	861	397	37	127.17	31.64
chr15	97661703	97662738	1036	486	37	66.88	14.83
chr15	97666605	97667546	942	773	23	59.46	10.64
chr15	98724387	98725440	1054	430	43	87.42	16.95
chr15	99872324	99872825	502	236	18	76.1	22.26
chr15	100445122	100446370	1249	881	49	81.87	12.19
chr15	100517487	100518038	552	165	25	52.66	11.23
chr15	100562863	100563543	681	308	23	59.46	11.54
chr15	100577319	100577942	624	237	18	100.81	48.28
chr15	100578174	100578747	574	162	10	50.65	16.62
chr15	101665593	101666141	549	391	13	65.85	31.07
chr15	102290311	102290951	641	175	21	70.21	26.84
chr15	102300592	102300989	398	232	17	101.97	31.48
chr15	102301139	102301728	590	156	15	81.47	41.38
chr15	102501047	102501821	775	172	26	58.53	13.14
chr15	102983178	102983738	561	391	20	55.71	16.01
chr14	11133720	11134400	681	467	28	108.05	32.49
chr14	11230575	11231040	466	259	18	116.26	51.73
chr14	11285508	11286503	996	737	40	53.29	8.18
chr14	15177979	15179327	1349	789	94	171.22	24.62
chr14	16627830	16628667	838	544	16	75.77	24.14
chr14	17005747	17006279	533	274	15	50.8	18.07
chr14	19652804	19653479	676	373	18	66.16	24.48
chr14	20804175	20806554	2380	1850	92	70.16	10.08
chr14	20813194	20813864	671	285	37	206.75	52.73
chr14	21604106	21605029	924	447	23	64.06	21.19
chr14	27638937	27639808	872	499	22	60.56	15.54
chr14	28050685	28051668	984	497	25	53.6	11.3
chr14	28196995	28198011	1017	555	27	130.58	31.07
chr14	28204938	28205714	777	427	31	182	45.74
chr14	31488209	31488709	501	275	11	51.42	23.79
chr14	32019422	32020437	1016	642	37	162.42	47.08
chr14	32642844	32644446	1603	406	146	414.69	34.37
chr14	33597181	33597867	687	398	14	55.34	24.21
chr14	41763056	41764080	1025	369	27	78.18	12.71
chr14	45669386	45669946	561	177	13	63.11	24.21
chr14	53448089	53448808	720	388	14	63.06	24.14
chr14	54143035	54143754	720	435	14	63.06	24.14
chr14	54830583	54831549	967	485	34	59.31	11.61
chr14	54846303	54848127	1825	995	124	97.32	13.51
chr14	55045375	55046257	883	350	94	101.69	12.19
chr14	55082609	55084098	1490	967	59	94.13	12.03
chr14	55224696	55225353	658	204	23	76.65	22.31
chr14	55236443	55237013	571	347	17	92.51	37.66
chr14	55634305	55635033	729	399	54	245.21	21.62
chr14	56209737	56211137	1401	788	83	191.06	19.77
chr14	56222045	56223464	1420	924	120	272.42	28.25
chr14	56880902	56881495	594	303	17	72.48	24.48
chr14	56914938	56916108	1171	849	44	159.29	24.01
chr14	60997462	60998200	739	282	14	56.37	17.84
chr14	61327913	61328615	703	287	32	58.38	12.43
chr14	61355072	61356562	1491	664	96	121.77	14.29
chr14	62355488	62356421	934	460	42	275.25	106.91
chr14	62397329	62397947	619	297	23	102.51	24.48
chr14	62406558	62407249	692	296	28	90.3	23.73
chr14	62589916	62590497	582	195	19	116.16	51.73
chr14	62737107	62737863	757	298	14	61.12	24.14
chr14	63741014	63742149	1136	727	52	56.86	8.02
chr14	65278400	65278977	578	421	12	60.11	29.91
chr14	66265812	66266376	565	305	13	64.73	16.95
chr14	66837535	66838219	685	279	23	68.59	21.47
chr14	67487527	67488456	930	546	53	106.55	14.89
chr14	68569272	68569617	346	173	9	55.78	31.04
chr14	69957255	69957977	723	275	31	83.11	16.95
chr14	70179962	70180770	809	413	23	72.01	21.19
chr14	70499453	70500408	956	362	53	143.71	18.36
chr14	70671883	70672443	561	335	17	75.31	26.37
chr14	70683283	70684109	827	476	25	66.05	22.19
chr14	70842572	70843863	1292	568	63	148.11	25.42
chr14	73109127	73110636	1510	547	66	73.4	13.47
chr14	73444929	73445419	491	320	10	50.46	19.77
chr14	73448798	73449651	854	393	21	93.22	31.07
chr14	73487287	73488102	816	388	36	105.16	20.28
chr14	75578698	75579614	917	525	41	95.3	13.42
chr14	76244295	76246752	2458	513	178	61.13	5.55
chr14	77251158	77251641	484	313	10	50.9	22.6
chr14	79793084	79793842	759	363	26	93.47	24.63
chr14	99498516	99499713	1198	396	85	161.54	16.14
chr14	100858315	100858905	591	208	10	50.9	24.14
chr14	103447564	103448609	1046	437	28	128.38	33.9
chr14	121760202	121760887	686	331	31	144.08	32.96
chr14	121877033	121877659	627	343	22	69.06	18.89
chr14	121881460	121881696	237	118	8	77.79	26.59
chr14	122228872	122229714	843	519	28	100.8	25.4
chr14	122314745	122315608	864	342	60	218.63	31.73
chr14	122315726	122316337	612	358	25	112.08	27.66
chr14	122350541	122351250	710	321	17	66.83	26.07
chr19	3324864	3325999	1136	663	60	126.55	20.42
chr19	3912260	3913344	1085	202	31	52.97	8.07
chr19	4058893	4060001	1109	625	96	366.14	47.32
chr19	4231691	4232543	853	679	22	53.1	12.05
chr19	4508302	4508949	648	393	29	139.15	31.78
chr19	4793635	4794371	737	566	17	62.01	15.07
chr19	5468400	5468899	500	175	19	92.67	27.27
chr19	5636700	5638178	1479	1097	110	218.43	21.79
chr19	9015839	9017215	1377	995	55	79.68	9.45
chr19	9209717	9210437	721	449	21	63.84	19.77
chr19	10856092	10856578	487	303	27	100.8	20.18
chr19	10856755	10858321	1567	1137	43	62.55	9.69
chr19	11430135	11430981	847	378	49	174.44	36.72
chr19	11521481	11522322	842	354	25	114.34	41.76
chr19	15075769	15076008	240	120	12	81.93	16.27
chr19	17455086	17455649	564	266	16	90.08	40.8
chr19	21726696	21727678	983	675	35	60.61	8.47
chr19	21811720	21812619	900	381	69	301.6	52.73
chr19	21987355	21988105	751	344	15	70.99	31.04
chr19	21988297	21988619	323	161	13	75.98	23.72
chr19	25434756	25435288	533	192	12	57.24	19.77
chr19	26855563	26856015	453	292	11	59.27	20.69
chr19	28847008	28847708	701	413	15	73.96	37.94
chr19	28989153	28989751	599	228	12	51.52	24.21
chr19	29138116	29138851	736	410	20	61.74	23.56
chr19	29715244	29716101	858	596	25	52.66	11.63
chr19	32348243	32349208	966	571	28	52.86	11.82
chr19	32349554	32350868	1315	684	66	143.84	12.38
chr19	32461451	32461942	492	306	19	73.61	17.49
chr19	33028904	33029323	420	169	14	60.51	22.6
chr19	34662124	34663201	1078	468	123	104.63	7.33
chr19	36258666	36259501	836	376	22	69.06	22.04
chr19	36483673	36484723	1051	393	50	124.29	24.49
chr19	36551318	36552165	848	464	45	246.28	75.33
chr19	36552182	36552976	795	238	19	51.86	9.89
chr19	36779311	36780502	1192	795	43	232.2	45.2
chr19	37597681	37598649	969	679	59	448.25	141.4
chr19	37601121	37601799	679	374	12	55.76	20.69
chr19	37633862	37634990	1129	489	34	118.04	23.92
chr19	40887474	40888216	743	544	40	289.82	86.22
chr19	41010603	41011168	566	162	10	52.24	20.69
chr19	41903890	41905007	1118	415	42	66	12.63
chr19	42055152	42056794	1643	607	61	57.7	10.36
chr19	42666166	42666737	572	154	13	72.11	24.14
chr19	43594917	43595441	525	171	37	164.09	30.65
chr19	43676556	43677093	538	380	13	64.74	26.9
chr19	46683975	46684437	463	290	13	56.78	16.95
chr19	46687469	46688215	747	387	16	50.9	15.89
chr19	46694352	46695219	868	360	39	158.01	25.42
chr19	46704008	46704792	785	298	26	72.87	23.28
chr19	47141425	47143200	1776	705	105	125.17	11.3
chr19	47506805	47507330	526	305	47	68.1	8.67
chr19	53481600	53482491	892	460	32	153.28	33.9
chr19	53538903	53539871	969	427	58	60.13	11.86
chr19	53577109	53577818	710	472	29	109.28	26.74
chr19	53866658	53867305	648	420	22	120.48	36.72
chr19	55313271	55313600	330	165	8	55.78	27.59
chr19	56363021	56363618	598	396	14	62.52	25.42
chr19	56604811	56605482	672	391	38	56.47	7.97
chr19	57205649	57206597	949	349	75	318.99	41.11
chr19	57206616	57207406	791	323	27	68.11	16.95
chr19	57286125	57286650	526	306	36	264.73	81.92
chr19	57504547	57504827	281	140	8	54.98	18.83
chr19	58049493	58050309	817	498	16	76.96	24.14
chr19	58178944	58179484	541	281	13	66.43	28.25
chr18	4278333	4279090	758	289	54	289.71	67.09
chr18	4335782	4336915	1134	763	149	1424.16	259.22
chr18	4352641	4353747	1107	306	59	100.93	13.65
chr18	6764517	6765444	928	446	102	431.5	43.25
chr18	13131679	13132793	1115	603	49	91.79	16.32
chr18	14672796	14673549	754	354	19	99.49	46.53
chr18	14941245	14942193	949	275	72	102.72	16.68
chr18	21140981	21141316	336	168	8	53.14	25.11
chr18	24112901	24113754	854	366	35	95.81	17.89
chr18	24279902	24280825	924	335	74	148.37	13.8
chr18	24767879	24768294	416	290	9	51.26	20.69
chr18	31831817	31832277	461	302	10	58.71	24.14
chr18	33932500	33932723	224	112	8	51.92	10.12
chr18	34380338	34381114	777	311	24	66.05	13.17
chr18	34665530	34666979	1450	425	45	71.83	8.94
chr18	34738400	34738763	364	175	10	66.31	31.04
chr18	35862327	35863113	787	379	20	84.12	20.01
chr18	35886370	35886971	602	219	38	173.8	32.88
chr18	36078461	36079497	1037	435	46	133.54	21.66
chr18	38565690	38566736	1047	345	48	68.18	13.18
chr18	39771250	39771800	551	239	46	278.47	49.81
chr18	42139161	42139720	560	323	15	83.77	31.04
chr18	42434453	42435283	831	258	49	72.81	13.3
chr18	46756675	46758335	1661	655	95	56.74	12.33
chr18	50138615	50139982	1368	391	87	146.82	24.62
chr18	53463155	53463788	634	262	12	58.16	20.69
chr18	56606266	56607312	1047	629	60	88.32	14.12
chr18	56611356	56612552	1197	339	31	93.83	21.38
chr18	56628440	56629750	1311	373	56	115.12	24.01
chr18	56630020	56631130	1111	482	44	57.43	9.76
chr18	60515660	60516445	786	327	20	109.93	41.38
chr18	60517734	60518583	850	486	26	149.27	55.18
chr18	63137390	63138124	735	247	30	86.97	16.95
chr18	63868180	63868801	622	172	35	97.96	16.87
chr18	65478308	65479374	1067	625	39	51.35	10.73
chr18	65640731	65641343	613	286	25	83.06	18.08
chr18	65959614	65961171	1558	311	48	64.81	9.48
chr18	67408634	67409228	595	146	10	50.69	17.24
chr18	67608243	67609099	857	427	17	54.93	20.72
chr18	68092212	68093299	1088	645	40	62.95	13.18
chr18	70330713	70331310	598	164	16	50.87	12.71
chr18	75039452	75040218	767	397	24	66.05	17.33
chr18	75501060	75501991	932	369	25	66.05	21.06
chr18	77304246	77304770	525	282	17	53.97	11.3
chr18	79260633	79261678	1046	362	129	311.8	29.14
chr18	79497380	79497971	592	412	12	59.49	20.07
chr18	80492293	80493112	820	325	17	66.83	13.9
chr18	81717758	81718719	962	302	44	214.14	52.54
chr18	84854443	84855605	1163	867	83	285.05	34.31
chr18	85007922	85008415	494	355	10	50.27	19.77
chr18	85043133	85044208	1076	629	64	159.8	20.67
chr18	90679104	90679995	892	173	35	118.04	16.38
chrX	4158519	4158747	229	114	9	52.75	11.64
chrX	6895603	6896394	792	413	18	58.61	15.07
chrX	6952827	6953816	990	523	37	135.53	25.42
chrX	7021032	7021484	453	131	12	59.49	23.03
chrX	7147550	7148729	1180	685	27	65.21	14.8
chrX	7436308	7436999	692	200	59	406.85	101.65
chrX	7442394	7443317	924	318	133	686.57	79.8
chrX	7541100	7541769	670	245	29	133.86	32.53
chrX	7722348	7723517	1170	621	33	52.62	10.49
chrX	11380490	11380942	453	175	16	55.9	15.63
chrX	11656256	11657191	936	360	32	58.68	9.82
chrX	20235033	20235619	587	423	22	93.19	34.82
chrX	20348871	20349710	840	487	23	127.57	48.28
chrX	20393846	20394628	783	404	21	98.3	33.9
chrX	33643537	33643859	323	161	8	55.78	27.59
chrX	34184874	34185505	632	461	18	55.71	15.54
chrX	45345770	45346174	405	234	9	52.01	27.59
chrX	45489776	45490432	657	297	13	58.9	16.95
chrX	45499307	45500034	728	283	16	54.79	16.95
chrX	45777640	45778363	724	391	27	52.86	15.68
chrX	45885390	45885990	601	426	10	50.37	24.14
chrX	46398307	46398726	420	253	11	61.69	27.59
chrX	46399153	46400001	849	419	24	137.99	68.97
chrX	47925417	47925993	577	273	14	60.22	20.54
chrX	48189112	48189764	653	478	16	58.65	23.98
chrX	53850832	53851601	770	575	36	196.14	47.85
chrX	54557922	54558666	745	226	42	135.5	24.41
chrX	91367389	91368212	824	520	21	56.8	16.95
chrX	92017777	92018272	496	145	10	50.14	22.6
chrX	97984612	97985064	453	181	17	117.77	48.28
chrX	98323610	98324302	693	288	51	350.4	79.1
chrX	99256016	99256581	566	404	19	84.07	33.9
chrX	104521070	104521747	678	487	16	76.35	19.77
chrX	110292102	110292514	413	241	9	51.46	24.14
chrX	118768357	118768835	479	311	10	57.49	24.14
chrX	131135721	131136355	635	395	21	86.91	20.72
chrX	136990838	136991976	1139	238	41	75.58	15.02
chrX	148450495	148451670	1176	320	43	76.73	9.89
chrX	148667059	148667675	617	272	19	54.68	17.43
chrX	162622932	162624099	1168	743	55	341.62	73.45
chrX	162766598	162767428	831	405	19	63.91	26.37
chrX	163539733	163540281	549	278	12	61.93	33.23
chrX	163546171	163546711	541	370	26	72.87	14.52
chrX	163714404	163715082	679	290	24	110.8	28.25

## Sheet: (b) STAT3 peaks in cDCs
Supplementary Dataset 3b IL-21-induced STAT3 peaks in cDCs
chrom	start	end	length	summit	reads	-10*log10(pvalue)	fold
chr7	3542054	3542634	581	313	31	90.03	33.98
chr7	3663688	3664370	683	343	40	70.91	26.5
chr7	4251792	4252262	471	201	48	55.31	14.06
chr7	6236669	6237432	764	259	39	58.37	16.15
chr7	19800260	19800829	570	202	39	127.89	48.28
chr7	19906675	19907275	601	260	25	54.68	25.42
chr7	20518622	20519293	672	386	43	88.95	18.12
chr7	25154713	25155415	703	313	34	53.59	17.06
chr7	25914378	25915269	892	394	79	79.53	20.63
chr7	29170647	29171657	1011	493	130	122.32	13.73
chr7	30079312	30079826	515	284	26	54.68	19.22
chr7	31378222	31379036	815	432	58	59.07	18.12
chr7	31379149	31380052	904	448	77	88.24	13.43
chr7	31614394	31615386	993	850	59	71.63	13.43
chr7	31869950	31870510	561	322	48	104.26	22.39
chr7	31934582	31935283	702	354	34	62.88	29.85
chr7	38815690	38816280	591	208	29	80.52	26.82
chr7	50642221	50642920	700	315	35	94.4	25.04
chr7	50654675	50655603	929	329	107	216.67	36.69
chr7	50662947	50663407	461	129	26	54.68	21.79
chr7	50909778	50910255	478	268	43	163.2	65.99
chr7	52081668	52082669	1002	663	60	112.93	23.45
chr7	52091285	52091880	596	233	65	104.01	22.73
chr7	52847083	52847839	757	378	49	149.36	46.5
chr7	53026565	53026921	357	224	20	62.87	25.04
chr7	54248240	54248966	727	379	30	68.42	28.61
chr7	63123626	63124259	634	262	51	99.96	29.02
chr7	71050115	71050493	379	176	20	52.97	23.88
chr7	72035381	72035772	392	218	21	58.98	26.82
chr7	73262722	73263361	640	357	29	75.81	30.4
chr7	73280460	73280985	526	238	28	59.06	22.39
chr7	73448878	73449583	706	446	34	80.71	24.88
chr7	73487874	73488555	682	351	36	61.43	23.45
chr7	73499513	73500149	637	473	72	155.59	26.49
chr7	73500268	73500939	672	336	84	56.15	12.54
chr7	73525606	73526150	545	372	62	187.54	49.82
chr7	73533734	73534585	852	536	33	52.66	13.99
chr7	79288289	79288620	332	145	18	54.87	23.74
chr7	81641851	81642536	686	425	77	143.34	26.98
chr7	81828771	81829274	504	312	60	52.07	13.6
chr7	82732242	82732936	695	366	35	58.53	13.49
chr7	82754447	82755181	735	221	30	53.1	16.46
chr7	82801050	82802015	966	434	63	137.82	33.64
chr7	82811712	82812414	703	369	87	195.92	30.17
chr7	83037553	83038205	653	311	39	70.91	20.47
chr7	86459428	86459930	503	199	26	72.79	28.61
chr7	86991265	86991903	639	407	79	239.09	55.32
chr7	87784631	87785227	597	291	60	59.05	17.08
chr7	87898857	87899365	509	244	22	56	25.04
chr7	87975144	87975885	742	265	59	54.72	14.3
chr7	87980571	87981344	774	387	48	64.5	20.22
chr7	91787043	91787664	622	316	30	77.49	39.34
chr7	95341092	95341699	608	228	57	213.58	48.28
chr7	97171303	97172123	821	448	57	86.77	27.57
chr7	97187900	97188625	726	341	93	198.49	38.53
chr7	99886008	99886718	711	234	29	59.51	19.4
chr7	100026819	100027609	791	460	51	102.78	25.59
chr7	104358278	104358893	616	388	63	178.08	43.71
chr7	104359642	104360089	448	217	40	70.91	22.73
chr7	105470877	105471290	414	217	21	51.9	30.17
chr7	105949356	105949802	447	237	31	107.11	35.77
chr7	106291594	106292250	657	329	56	130.07	33.58
chr7	107248479	107248945	467	249	27	85.6	42.92
chr7	108176097	108176684	588	223	27	72.63	39.34
chr7	108222693	108223569	877	342	70	59.24	11.34
chr7	108362188	108362782	595	330	26	64.12	30.4
chr7	108530536	108531238	703	371	53	137.45	44.78
chr7	109165760	109166512	753	376	37	61.14	20.26
chr7	111514856	111515407	552	220	33	78.01	26.12
chr7	111613471	111614437	967	360	60	177.28	48.28
chr7	113795100	113796015	916	525	59	81.01	20.51
chr7	113953609	113954100	492	132	36	72.87	29.37
chr7	114791844	114792578	735	395	42	95.22	24.88
chr7	117102411	117103225	815	370	46	69.69	16.51
chr7	117308253	117308993	741	312	46	57.9	15.6
chr7	117309630	117310267	638	361	56	57.73	17.75
chr7	117324020	117324546	527	321	37	64.62	25.17
chr7	117419985	117420472	488	210	24	61.29	30.82
chr7	117429525	117430707	1183	427	75	88.24	21.03
chr7	120923739	120924395	657	273	56	204.34	67.96
chr7	125248081	125248701	621	322	23	53.18	22.56
chr7	125383866	125384289	424	275	28	85.56	38.94
chr7	125420420	125421311	892	288	37	52.86	14.42
chr7	125992338	125992991	654	367	34	66.05	24.4
chr7	129230274	129231227	954	494	88	158.79	25.78
chr7	129271031	129271848	818	435	87	144.99	21.09
chr7	132682786	132683317	532	192	96	260.68	34.6
chr7	132684122	132684706	585	295	73	184.97	40.75
chr7	132724503	132725231	729	404	91	191.11	23.57
chr7	132740320	132741433	1114	383	63	107.78	27.72
chr7	133738526	133739002	477	351	28	64.25	29.85
chr7	133739173	133739867	695	320	35	89.61	21.56
chr7	134151613	134152294	682	272	70	275.34	80.47
chr7	134738980	134739731	752	465	58	62.3	17.35
chr7	134966139	134966694	556	259	32	81.38	32.84
chr7	135192245	135192878	634	195	91	211.43	31.94
chr7	135280448	135280978	531	334	42	94.6	24.77
chr7	137944132	137944978	847	413	120	510.77	126.42
chr7	138036347	138037344	998	546	66	176.83	29.85
chr7	139844613	139845286	674	384	34	88.75	32.19
chr7	139910987	139911532	546	312	32	76.65	29.88
chr7	142682024	142682792	769	367	63	169.65	46.02
chr7	142906986	142907874	889	499	70	92.38	18.7
chr7	146037157	146037762	606	323	25	54.2	25.37
chr7	147160140	147160811	672	267	50	69.17	13.68
chr7	148059822	148060641	820	389	63	56.19	13.65
chr7	148139589	148140424	836	282	86	159.3	34.2
chr7	148153690	148154203	514	175	33	64.35	17.72
chr7	148165802	148166338	537	272	28	61.74	24.04
chr7	148167633	148168439	807	191	102	287.09	43.88
chr7	148192183	148192841	659	367	46	69.69	21.78
chr7	148350754	148351394	641	213	55	108.9	27.11
chr6	13560798	13561430	633	301	32	77.16	30.17
chr6	13641581	13642141	561	199	46	97.96	30.98
chr6	15678829	15679411	583	178	37	54.66	15.67
chr6	16857304	16857754	451	319	24	61.07	25.37
chr6	28268805	28269864	1060	418	41	86.73	16.09
chr6	29788345	29789051	707	394	61	52.07	11.36
chr6	29948672	29949260	589	307	34	52.66	19.34
chr6	31030284	31031773	1490	1102	136	108.71	16.1
chr6	31119259	31119807	549	376	52	56.47	17.62
chr6	31159556	31160102	547	421	25	54.68	14.97
chr6	31171456	31172031	576	323	52	81.26	24.11
chr6	31183155	31183809	655	317	93	125.63	25.49
chr6	34009708	34010074	367	154	22	70.7	33.98
chr6	37655523	37656059	537	186	35	92.53	34.73
chr6	38956198	38956798	601	236	31	80.38	38.11
chr6	48782321	48783174	854	572	40	58.37	14.87
chr6	48790928	48791635	708	512	47	97.96	26.42
chr6	50202694	50203386	693	301	56	66	19.14
chr6	51501284	51502014	731	372	46	59.31	18.41
chr6	51503012	51503668	657	249	97	448.84	113.72
chr6	51868816	51869486	671	357	45	90.93	30.04
chr6	52528271	52528859	589	301	26	55.59	16.42
chr6	52775325	52776230	906	461	86	176.62	30.05
chr6	53447797	53448382	586	431	28	61.74	20.41
chr6	53536642	53537221	580	291	25	50.84	23.99
chr6	54130087	54130724	638	286	25	60.59	17.88
chr6	54721980	54722454	475	341	31	59.46	17.72
chr6	57479260	57479632	373	235	20	55.27	24.88
chr6	57530625	57531210	586	296	27	61.74	21.87
chr6	57715479	57715834	356	175	28	89.68	32.19
chr6	65539838	65540541	704	298	64	115.01	19.67
chr6	66879539	66880214	676	341	45	108.84	44.78
chr6	67009970	67010392	423	266	26	72.39	26.87
chr6	70763843	70764425	583	339	35	92.53	34.81
chr6	82040204	82040793	590	380	25	64.55	23.25
chr6	82852627	82853034	408	276	24	74.73	28.61
chr6	82965528	82966122	595	378	40	58.37	22.2
chr6	82966805	82967556	752	429	70	260.88	71.53
chr6	83331394	83332193	800	375	48	55.31	15.26
chr6	86534947	86535709	763	252	63	63.52	11.39
chr6	86548666	86549210	545	212	28	76.86	28.61
chr6	86734713	86735137	425	295	20	50.8	15.86
chr6	87931928	87932343	416	234	25	56.14	19.19
chr6	88907546	88908407	862	359	66	51.37	13.29
chr6	91632905	91633554	650	315	31	52.17	13.86
chr6	98974361	98975089	729	367	138	298.95	40.17
chr6	99000519	99001079	561	267	32	60.52	20.26
chr6	108502715	108504072	1358	487	122	153.53	19.19
chr6	108615328	108616128	801	447	46	50.63	11.29
chr6	108681042	108681796	755	386	51	81.36	20.12
chr6	108683427	108683998	572	322	49	105.16	25.61
chr6	108686099	108686565	467	338	50	164.09	51.11
chr6	108731640	108732349	710	384	62	118.3	32.09
chr6	114392987	114393487	501	194	60	237.12	74.63
chr6	114408092	114408908	817	247	78	188.62	32.65
chr6	114854747	114855363	617	293	25	55.31	20.21
chr6	115234047	115234691	645	340	35	100.22	32.19
chr6	115858920	115859491	572	230	31	76.65	27.03
chr6	116177692	116178254	563	249	22	51.64	16.09
chr6	116190397	116190912	516	179	25	54.68	19.25
chr6	116629439	116629988	550	374	34	81.58	28.8
chr6	116685317	116685737	421	158	26	75.33	28.28
chr6	119345466	119346758	1293	390	96	177.54	30.7
chr6	120032708	120033648	941	473	112	316.29	51.31
chr6	120034871	120035601	731	381	76	254.42	59.7
chr6	120403192	120403683	492	239	45	135.89	39.16
chr6	121013076	121013466	391	163	26	71.52	25.78
chr6	122585353	122585887	535	207	43	58.68	14.83
chr6	122708646	122709414	769	296	57	50.52	10.04
chr6	122939865	122940504	640	347	29	65.39	28.36
chr6	123177421	123178016	596	249	51	51.92	16.9
chr6	124755248	124755776	529	170	45	105.14	38.25
chr6	125229724	125230215	492	257	44	110.05	32.13
chr6	125283309	125284026	718	385	59	143.45	51.44
chr6	125383710	125384084	375	224	22	58.65	22.39
chr6	125397227	125397820	594	300	35	70.32	18.12
chr6	127186500	127187064	565	286	58	203.85	53.41
chr6	127189647	127190593	947	693	88	104.9	12.72
chr6	127192874	127193601	728	449	74	157.61	30.6
chr6	127203978	127204420	443	229	57	57.73	12.02
chr6	127301673	127302212	540	220	56	135.5	29.82
chr6	127321451	127322203	753	360	67	249.96	64.38
chr6	128862876	128863241	366	127	20	61.83	28.61
chr6	128924790	128925386	597	248	41	117.97	40.1
chr6	129179807	129180822	1016	614	121	213.81	31.45
chr6	129265530	129266061	532	375	36	114.18	48.28
chr6	129384151	129384750	600	265	45	64.1	16.63
chr6	129679103	129679456	354	220	22	53.88	20.14
chr6	129696858	129698139	1282	656	164	166.24	16.55
chr6	133997828	133998468	641	366	46	95.75	29.85
chr6	134009423	134010218	796	372	63	190.73	62.44
chr6	134019743	134020501	759	460	84	76.81	18.32
chr6	134072826	134073515	690	220	56	135.5	32.96
chr6	134106016	134106573	558	289	73	128.93	19.9
chr6	134155000	134156273	1274	791	106	166.09	23.07
chr6	134170035	134171044	1010	450	209	282.63	24.88
chr6	134211683	134213008	1326	555	100	102.73	25.05
chr6	134292667	134293451	785	338	57	135.5	32.81
chr6	134322929	134323677	749	330	88	151.32	33.54
chr6	134746342	134746823	482	259	37	131.46	55.44
chr6	136440556	136441098	543	310	28	67.09	22.39
chr6	136447561	136448214	654	389	51	112.52	28.31
chr6	136662544	136663218	675	385	29	60.21	25.83
chr6	137240862	137241377	516	270	61	151.54	36.2
chr6	137264749	137265657	909	381	60	108.98	27.99
chr6	137514299	137514801	503	225	28	61.42	19.9
chr6	137530571	137531244	674	373	50	51.92	14.08
chr6	142900907	142901570	664	372	28	56.42	14.93
chr6	143056641	143057219	579	366	44	156.03	51.86
chr6	143179255	143179682	428	299	21	55.37	28.61
chr6	146623467	146624120	654	402	41	58.06	17.91
chr6	146694815	146695683	869	407	107	461.15	106.61
chr6	146741943	146742465	523	317	47	158.44	62.69
chr6	148890019	148890690	672	334	84	132.6	30.09
chr5	3355678	3356521	844	361	88	164.49	19.9
chr5	8055660	8056241	582	229	37	100.8	33.3
chr5	23377081	23377817	737	401	51	109.51	34.12
chr5	30339287	30339823	537	201	27	57.98	21.14
chr5	30953726	30954426	701	376	48	94.72	29.85
chr5	31180080	31180630	551	241	23	59.85	33.76
chr5	32029704	32030349	646	356	42	58.91	20.9
chr5	32496619	32497360	742	326	62	220.44	55.44
chr5	34829761	34830806	1046	529	105	214.83	35.07
chr5	34843145	34844797	1653	1350	164	229.63	31.98
chr5	35290420	35291476	1057	453	130	335.09	32.34
chr5	36906261	36906903	643	388	59	123.09	31.19
chr5	38957589	38958286	698	329	33	74.64	29.85
chr5	44276106	44276672	567	352	27	68.1	23.82
chr5	52466106	52466767	662	278	26	58.75	21.46
chr5	52504207	52504661	455	131	20	52.89	28.61
chr5	53804701	53805678	978	474	132	302.31	41.04
chr5	53812440	53813056	617	331	25	62.28	26.82
chr5	54461688	54462087	400	271	21	58.14	32.19
chr5	63171729	63172100	372	246	20	53.72	26.87
chr5	63234448	63235021	574	359	36	58.53	22.27
chr5	63237624	63238641	1018	571	93	216.13	36.38
chr5	63256777	63257252	476	242	22	51.09	23.88
chr5	63284084	63284816	733	415	48	90.74	25.19
chr5	64344853	64345447	595	222	33	84.47	31.08
chr5	64349986	64350687	702	424	61	207.63	63.02
chr5	64688396	64688877	482	349	27	63.69	21.14
chr5	64854667	64855477	811	364	55	61.17	21.18
chr5	65291533	65292402	870	529	60	190.27	71.53
chr5	66258436	66259401	966	231	50	72.77	18.66
chr5	66364302	66365009	708	417	35	72.87	19.81
chr5	66479512	66480283	772	624	42	77.4	19.59
chr5	66503144	66503754	611	324	36	92.53	30.4
chr5	68206598	68207109	512	180	46	80.32	19.9
chr5	72573804	72574364	561	244	25	67.13	26.82
chr5	73792524	73793191	668	332	36	54.44	21.46
chr5	75972341	75972950	610	383	38	75.35	20.26
chr5	76036510	76037342	833	355	123	258.94	41.44
chr5	76072218	76072871	654	304	33	50.06	18.66
chr5	76443991	76444620	630	339	41	53.44	20.15
chr5	76447546	76448228	683	411	66	51.37	13.93
chr5	77334710	77335294	585	356	27	61.74	21.83
chr5	92402986	92403542	557	228	28	70.25	32.45
chr5	92803643	92804281	639	292	47	69.69	23.84
chr5	92938009	92938383	375	128	20	53.4	20.9
chr5	97330009	97330672	664	399	31	70.46	20.9
chr5	97348014	97348552	539	407	27	52.11	16.71
chr5	97698797	97699442	646	335	35	92.53	33.75
chr5	99792022	99792626	605	330	54	53.29	16.01
chr5	100667046	100667772	727	421	51	81.36	20.93
chr5	101042732	101043592	861	565	41	53.44	17.44
chr5	102927666	102928349	684	292	66	239.18	73
chr5	105386960	105387790	831	356	86	99.9	16.12
chr5	105824248	105824705	458	111	20	52.63	23.25
chr5	105975551	105976005	455	291	33	90.74	28.61
chr5	106090803	106091409	607	327	52	143	38.5
chr5	106147034	106147714	681	393	35	72.87	25.41
chr5	107316743	107317049	307	132	16	50.89	26.82
chr5	107320576	107321294	719	369	56	86.77	22.13
chr5	109977473	109978291	819	515	42	53.44	11.35
chr5	113380376	113381139	764	400	52	71.02	12.89
chr5	114264297	114264769	473	348	24	66.83	28.24
chr5	114291708	114292268	561	314	61	98.76	21.98
chr5	114442329	114442991	663	358	44	68.24	14.93
chr5	115347253	115347951	699	576	29	69.06	22.6
chr5	118803744	118804521	778	383	69	130.97	31.21
chr5	118811694	118812469	776	516	49	75.45	18.2
chr5	118825779	118827097	1319	917	122	102.42	23.57
chr5	118827160	118827984	825	351	108	209.61	34.65
chr5	118854033	118855040	1008	424	117	123.23	18.48
chr5	118915001	118915572	572	303	39	109.28	25.61
chr5	118949964	118950647	684	510	83	291.84	51
chr5	121137796	121138288	493	322	64	98.07	20.03
chr5	121199563	121200334	772	381	66	81.87	25.14
chr5	123157829	123158573	745	427	64	75.18	21.89
chr5	123293641	123294169	529	349	27	78.53	33.98
chr5	123477564	123478138	575	253	82	284.83	65.03
chr5	123529353	123530519	1167	445	68	105.74	18.66
chr5	124347249	124347899	651	288	39	102.89	23.88
chr5	124485629	124486439	811	421	61	87.46	22.39
chr5	125871840	125872533	694	245	84	267.76	51.58
chr5	130565027	130566279	1253	765	76	81.48	16.28
chr5	135045186	135045471	286	129	29	93.19	28.81
chr5	135047209	135047923	715	353	29	53.1	22.68
chr5	135948061	135948833	773	456	82	155.59	29.48
chr5	136143777	136144409	633	304	25	60.99	19.67
chr5	136647276	136647913	638	262	31	76.65	30.15
chr5	136917454	136917974	521	271	27	79.39	32.19
chr5	136934079	136934931	853	488	106	71.78	14
chr5	137943259	137943903	645	334	26	51.18	17.91
chr5	139762817	139763479	663	434	37	106.87	32.19
chr5	140855019	140855540	522	266	38	52.86	16.88
chr5	140858493	140859128	636	301	28	51.04	20.59
chr5	140983876	140984323	448	149	22	52	22.96
chr5	141479769	141480410	642	410	31	76.29	25.4
chr5	142255752	142256411	660	359	59	92.7	24.63
chr5	143711152	143711797	646	192	31	77.23	24.33
chr5	143718955	143719417	463	174	30	57.26	16.79
chr5	143720474	143721746	1273	379	58	69.29	12.13
chr5	144260032	144261110	1079	729	99	155.06	34.07
chr5	144278812	144279616	805	389	36	51.25	12.79
chr5	144306905	144307345	441	131	25	69.19	26.34
chr5	144340623	144341221	599	162	44	76.05	19.37
chr5	144341627	144342366	740	575	38	64.62	15.46
chr5	144943386	144943768	383	193	18	51.5	26.82
chr5	147588376	147589245	870	496	108	375.55	91.75
chr5	147870860	147871472	613	273	35	91.02	34.33
chr5	148167244	148167856	613	342	54	162.71	46.8
chr5	148182923	148183453	531	175	47	145.13	50.19
chr4	6284552	6285139	588	226	66	274.05	92.99
chr4	6368862	6369405	544	272	33	52.66	18.67
chr4	8680898	8681513	616	245	52	120.03	32.18
chr4	8781096	8781671	576	303	41	60.25	13.57
chr4	8784601	8785250	650	386	45	76.05	17.79
chr4	8830093	8830689	597	320	25	54.93	20.9
chr4	8837195	8838020	826	440	42	58.21	10.39
chr4	8839843	8840728	886	644	86	57.87	11.02
chr4	8844220	8844890	671	307	108	137.06	19.15
chr4	8939224	8939592	369	127	22	54.2	23.63
chr4	8953182	8954027	846	458	79	276.55	60.34
chr4	9060301	9061400	1100	324	68	195.92	33.76
chr4	9532482	9533066	585	279	38	78.26	31.98
chr4	32266636	32267262	627	282	25	61.47	25.04
chr4	32337317	32338590	1274	437	131	111.56	14.57
chr4	32421066	32421487	422	228	23	73.06	33.98
chr4	32459904	32460761	858	538	87	201.81	34.83
chr4	32477897	32478814	918	488	148	667.04	110.39
chr4	32508542	32508882	341	140	18	54.73	20.83
chr4	35171133	35171889	757	450	34	52.66	20.34
chr4	45420455	45420927	473	132	36	72.87	19.41
chr4	46593567	46594109	543	193	32	94.38	33.98
chr4	47833873	47834805	933	604	61	82.93	16.42
chr4	47851149	47852085	937	406	121	286.64	37.31
chr4	47859835	47860467	633	482	31	59.46	15.35
chr4	48019252	48019731	480	213	53	218.76	67.96
chr4	48033909	48034713	805	415	94	179.42	32.72
chr4	48255284	48255791	508	231	34	52.66	15.16
chr4	53529316	53529870	555	220	23	59.81	23.25
chr4	55909300	55909891	592	277	73	289.71	51.54
chr4	57211508	57212316	809	526	65	81.87	14.82
chr4	58728466	58729211	746	422	74	67.56	19.3
chr4	58749924	58750549	626	324	33	66.05	24.53
chr4	59352994	59353527	534	265	27	78	32.19
chr4	59577029	59577552	524	405	22	54.74	16.09
chr4	61977465	61977972	508	201	23	64.02	26.82
chr4	62437691	62438283	593	335	49	154.52	53.1
chr4	62438508	62439007	500	192	42	117.97	37.31
chr4	63061949	63062689	741	437	34	50.55	12.79
chr4	63222998	63223740	743	353	62	56.19	15.35
chr4	63329205	63329933	729	332	78	158.81	30.6
chr4	72039941	72040802	862	261	29	55.97	16.96
chr4	82915470	82916042	573	268	25	66.04	26.82
chr4	83053636	83054144	509	220	25	53.81	19.9
chr4	88810400	88811441	1042	456	115	378.17	85.82
chr4	88823645	88824307	663	358	30	69.06	36.28
chr4	88952158	88952909	752	379	39	87.16	23.85
chr4	89016752	89017820	1069	412	41	86.08	19.67
chr4	94138010	94138574	565	209	42	94.6	24.24
chr4	94646116	94646603	488	186	31	60.86	20.52
chr4	94828935	94829624	690	408	27	52.44	12.92
chr4	94942813	94943551	739	406	42	87.85	27.83
chr4	94944110	94945664	1555	1158	205	418	42.48
chr4	102167960	102168427	468	288	22	58.38	27.77
chr4	102187288	102188045	758	441	119	263.85	40.11
chr4	102204160	102204899	740	316	102	256.55	37.31
chr4	102242560	102243406	847	367	69	82.58	17.91
chr4	102244435	102245258	824	509	77	65.74	14.18
chr4	102280247	102281213	967	138	53	134.22	29.85
chr4	102296491	102297253	763	475	33	66.05	17.08
chr4	107226305	107226787	483	200	23	63.9	27.14
chr4	107476378	107476988	611	236	43	61.6	20.35
chr4	107661451	107662014	564	342	44	73.41	21.03
chr4	120517468	120518158	691	347	31	59.46	21.92
chr4	120677214	120677743	530	192	32	56.13	15.86
chr4	120681509	120682221	713	401	41	53.44	15.96
chr4	120869393	120870179	787	411	89	73.48	18.55
chr4	122609958	122610936	979	536	79	148.77	28.41
chr4	122628455	122629216	762	229	42	100.09	22.84
chr4	122632290	122632883	594	288	30	74.47	25.96
chr4	124381132	124381389	258	129	15	53.74	25.44
chr4	125763302	125763856	555	184	29	63.14	26.12
chr4	126718230	126719006	777	539	92	306.6	47.55
chr4	128694300	128694967	668	313	34	56.59	19.19
chr4	129042298	129042952	655	379	42	110.72	32.84
chr4	129470958	129471619	662	288	44	54.29	10.5
chr4	129506940	129507421	482	276	31	76.65	23.98
chr4	132182988	132183329	342	124	18	55.75	30.4
chr4	132304589	132305132	544	285	43	69.98	16.92
chr4	132439339	132440097	759	362	85	283.83	55.97
chr4	132515271	132515947	677	286	66	64.81	15.55
chr4	132909324	132909836	513	144	27	80.26	30.4
chr4	133228731	133229475	745	270	37	52.86	14.83
chr4	133398789	133399788	1000	636	49	75.45	19.19
chr4	134737629	134738312	684	351	84	132.6	26.91
chr4	134849696	134850290	595	276	30	53.1	22.2
chr4	134868760	134870337	1578	1159	156	145.33	25
chr4	135678960	135679897	938	581	62	112.06	29.85
chr4	135728738	135729335	598	255	34	96.81	41.13
chr4	137597486	137597891	406	164	24	66.11	25.37
chr4	141103216	141103675	460	248	29	91.08	34.83
chr4	141114890	141115452	563	244	26	57.81	22.39
chr4	141269223	141269941	719	422	65	143.55	31.51
chr4	141292797	141293051	255	127	15	55.57	26.82
chr4	141425323	141426196	874	591	71	109.34	24.79
chr4	141508093	141508701	609	256	37	86.35	26.12
chr4	141626612	141627150	539	287	35	58.53	20.11
chr4	144569944	144570378	435	235	39	58.37	13.53
chr4	149433640	149434624	985	435	78	142.05	23.69
chr4	149452642	149453213	572	333	44	64.1	14.03
chr4	149454474	149454981	508	215	40	58.37	14.53
chr4	149940118	149940740	623	270	45	54.29	12.2
chr4	150163199	150163651	453	266	45	110.05	28.74
chr4	150287440	150288707	1268	372	94	131.19	26.36
chr4	154317940	154318780	841	501	132	439.17	68.14
chr3	10025624	10026238	615	327	48	152.05	44.78
chr3	10043564	10044560	997	453	160	469.06	38.06
chr3	10087237	10088060	824	272	90	296.68	56.57
chr3	10134750	10135514	765	452	33	79.98	21.32
chr3	14641207	14641754	548	371	53	102.02	23.86
chr3	14880252	14880804	553	268	25	67.86	30.4
chr3	18219423	18219884	462	226	35	111.27	38.81
chr3	18234904	18235443	540	224	37	122.09	53.3
chr3	20055150	20055855	706	361	43	58.68	22.58
chr3	21851716	21852294	579	286	42	64.08	22.32
chr3	27108627	27109133	507	342	27	52.99	17.06
chr3	30313052	30313529	478	196	25	75.47	30.4
chr3	30952252	30952782	531	213	42	77.4	27.74
chr3	30982541	30983486	946	618	130	408.21	64.37
chr3	30992396	30993092	697	339	61	85.88	21.81
chr3	37212175	37212866	692	362	95	205.96	35.58
chr3	50206051	50206927	877	395	107	212.19	33.3
chr3	50209682	50210233	552	369	47	135.68	43.53
chr3	50210619	50211141	523	247	27	51.42	19.19
chr3	50287992	50288450	459	152	22	60.57	30.4
chr3	51000893	51001685	793	380	65	92.18	20.71
chr3	51013567	51014078	512	339	43	58.68	15.28
chr3	53679294	53679905	612	374	60	113.14	26.1
chr3	58312135	58312773	639	285	33	92.32	48.28
chr3	58923696	58924284	589	340	91	191.11	33.21
chr3	60340973	60341513	541	174	100	405.94	79.96
chr3	60342219	60342875	657	396	54	183.67	52.3
chr3	61045102	61045903	802	489	65	181.61	42.29
chr3	61098775	61099348	574	192	26	54.68	17.13
chr3	61125572	61126059	488	180	26	55.87	19.9
chr3	61147932	61148485	554	251	29	84.38	33.98
chr3	61200721	61201296	576	201	36	58.53	24.93
chr3	61277970	61278840	871	579	71	156.22	27.05
chr3	61310177	61311074	898	427	78	246.83	58.21
chr3	61313488	61314098	611	386	47	126.12	37.31
chr3	65238923	65239721	799	545	37	93	21.46
chr3	65288178	65288693	516	377	72	202.7	40.05
chr3	65321542	65322531	990	332	48	105.16	33.99
chr3	65753439	65753892	454	130	22	58.65	27.1
chr3	68708692	68709835	1144	787	141	237.38	37.66
chr3	68731486	68732120	635	300	94	316.61	52.13
chr3	78956747	78957582	836	306	87	195.92	28.07
chr3	78976930	78977889	960	757	66	72.81	15.52
chr3	79041431	79042054	624	262	27	69.37	30.4
chr3	79593478	79593927	450	206	22	58.1	26.53
chr3	83751232	83752045	814	348	46	86.66	24.52
chr3	83775335	83775785	451	143	20	53.25	16.09
chr3	83799061	83799819	759	431	55	108.9	32.1
chr3	83818594	83819028	435	188	28	84.12	30.84
chr3	87291860	87292462	603	220	37	87.07	23.63
chr3	87311854	87312606	753	338	46	69.69	20.87
chr3	87316170	87317117	948	440	73	124.77	29.7
chr3	87319302	87320558	1257	282	157	120.65	19.62
chr3	87324691	87325887	1197	477	259	447.12	28.06
chr3	87763277	87764143	867	637	69	168.79	42.06
chr3	88263547	88264491	945	241	42	64.08	15.28
chr3	89035363	89035844	482	228	21	50.32	26.65
chr3	89803565	89804192	628	347	60	130.39	29.68
chr3	90389325	90389890	566	288	29	57.63	22.96
chr3	95322661	95323286	626	377	39	70.8	24.25
chr3	95324936	95325693	758	369	51	106.82	30.92
chr3	95327578	95328060	483	283	43	84.07	22.35
chr3	95442046	95442697	652	212	94	205.96	29.19
chr3	95454232	95455910	1679	457	196	197.61	21.68
chr3	95467721	95468506	786	252	38	60.23	16.46
chr3	95794064	95794768	705	473	38	52.86	13.15
chr3	96097622	96098177	556	423	24	51.35	17.91
chr3	96512486	96512874	389	183	24	65.36	22.53
chr3	97464871	97465578	708	347	28	58.57	19.9
chr3	97578729	97579452	724	402	45	118.88	26.87
chr3	101403957	101404713	757	385	60	67	12.84
chr3	103297853	103298593	741	284	60	118.49	24.88
chr3	103575688	103576467	780	429	85	267.46	71.01
chr3	103654305	103655322	1018	545	77	198.87	41.04
chr3	103656711	103657252	542	266	22	53.27	21.46
chr3	103676434	103677006	573	232	42	53.44	16.49
chr3	104803459	104804150	692	325	80	222.78	56.9
chr3	104849632	104850403	772	364	75	79.68	16.87
chr3	105628493	105629157	665	283	35	89.66	31.76
chr3	105720689	105721255	567	281	33	66.53	22.39
chr3	106361089	106361612	524	300	41	144.82	66.17
chr3	106869937	106870725	789	496	49	105.16	32.97
chr3	108653354	108654174	821	420	81	250.92	44.78
chr3	108658246	108659574	1329	747	89	59.99	9.33
chr3	109056770	109057472	703	322	33	52.66	23.08
chr3	109057841	109058550	710	236	80	184	41.79
chr3	115590155	115591499	1345	621	85	85.47	18.03
chr3	116185523	116186111	589	296	56	50.52	15.75
chr3	121193714	121194362	649	233	68	245.36	68.66
chr3	121273458	121274058	601	308	38	79.91	21.3
chr3	122223746	122224746	1001	619	51	95.2	23.63
chr3	122268973	122269473	501	170	22	55.39	29.5
chr3	122277685	122278183	499	311	46	145.13	45.93
chr3	122881989	122882554	566	237	28	74.75	28.61
chr3	122910278	122910708	431	173	23	72.02	25.04
chr3	126363778	126364287	510	289	28	80.59	32.19
chr3	127023846	127024332	487	337	27	83.21	33.98
chr3	127482984	127483616	633	185	37	52.86	12.6
chr3	129434432	129435187	756	381	87	361.28	98.36
chr3	129607360	129608321	962	529	92	75.01	18.67
chr3	131687835	131688540	706	360	36	58.53	23.18
chr3	131692073	131692558	486	305	24	63.61	22.05
chr3	133208006	133208572	567	201	51	81.36	24.78
chr3	133245669	133246548	880	335	57	99.43	23.32
chr3	133322785	133323505	721	220	67	54.37	10.66
chr3	135383657	135384548	892	418	89	341.66	66.17
chr3	137483575	137484448	874	623	47	93.8	29.85
chr3	137495868	137496456	589	437	70	297.26	66.17
chr3	137609433	137610228	796	283	44	76.05	15.84
chr3	138736661	138737240	580	230	27	73.39	25.04
chr3	144291059	144292137	1079	667	76	236.78	59.01
chr3	144332368	144332815	448	196	24	61.39	26.87
chr3	147889714	147890367	654	364	35	72.87	26.84
chr3	148558430	148559092	663	413	27	56.5	19.4
chr2	4569063	4569548	486	227	26	74.6	33.98
chr2	5535756	5536329	574	337	31	87.43	25.44
chr2	11442810	11443541	732	358	50	97.54	24.25
chr2	11451478	11452357	880	433	148	209.08	26.58
chr2	11562865	11563457	593	265	25	55.26	25.37
chr2	11574745	11575588	844	337	64	105.21	23.13
chr2	11576508	11577625	1118	308	92	243.49	48.87
chr2	11608097	11608695	599	337	52	167.65	42.24
chr2	13328882	13329364	483	257	39	141.5	60.8
chr2	13331141	13331926	786	366	40	76.29	22.77
chr2	13478608	13479612	1005	391	105	73.08	12.44
chr2	14415711	14416224	514	305	29	88.91	41.13
chr2	18811885	18812546	662	322	38	101.33	26.53
chr2	24190746	24191429	684	303	34	55.19	21.32
chr2	24200572	24201128	557	240	35	110.81	33.98
chr2	24696038	24696711	674	342	34	88.75	41.13
chr2	25404714	25405481	768	457	69	136.18	26.87
chr2	26339131	26339759	629	253	30	56.24	19.9
chr2	26883975	26884435	461	315	21	50.8	17.2
chr2	27262364	27262944	581	301	54	80.98	19.51
chr2	28097439	28098077	639	279	35	57.16	16.79
chr2	28256988	28258221	1234	359	117	124.85	25.02
chr2	29313114	29313778	665	345	31	81.49	44.71
chr2	30880865	30881530	666	364	67	114.69	25.83
chr2	30892306	30892861	556	222	31	92.85	32.19
chr2	30938041	30938858	818	379	63	71.83	18.87
chr2	32440738	32441306	569	343	45	110.05	31.85
chr2	32520766	32521371	606	347	40	116.86	53.07
chr2	32581002	32581316	315	142	16	50.01	23.25
chr2	32767904	32768419	516	229	23	63.28	21.46
chr2	32773028	32773527	500	214	40	87.16	24.25
chr2	33251059	33251699	641	388	54	190.7	72.93
chr2	34809751	34810392	642	290	25	50.46	24.88
chr2	34818281	34819550	1270	327	112	147.85	26.2
chr2	34831862	34833347	1486	1045	175	109.46	16.26
chr2	34878782	34879714	933	418	169	305.58	35.91
chr2	34880186	34880825	640	263	58	123.09	33.43
chr2	35154777	35155373	597	234	40	123.61	44.42
chr2	35184834	35185443	610	310	24	51.92	18.24
chr2	35267229	35268362	1134	761	71	78.61	18.23
chr2	35271834	35272669	836	304	116	229.94	30.67
chr2	35276042	35276616	575	328	42	94.11	27.72
chr2	35299907	35300620	714	308	58	123.09	37.3
chr2	35350835	35352062	1228	427	150	117.69	15.21
chr2	38781982	38782500	519	368	23	59.41	16.58
chr2	44741814	44742560	747	383	45	132.38	51.86
chr2	44775873	44776454	582	239	29	81.43	26.82
chr2	44808271	44808933	663	357	49	126.2	21.03
chr2	44812278	44813443	1166	375	71	103.46	24.05
chr2	44902769	44903486	718	313	34	52.36	18.12
chr2	44904668	44905784	1117	434	73	129.87	21.46
chr2	46170771	46171330	560	234	43	58.68	14.93
chr2	46221229	46221957	729	342	43	55.82	17.91
chr2	46227210	46227754	545	293	23	57.12	26.53
chr2	48471031	48471774	744	308	87	159.8	23.87
chr2	48474514	48475030	517	221	36	72.87	26.04
chr2	48475643	48476500	858	463	67	143.46	25.19
chr2	48544670	48545217	548	155	50	51.92	14.72
chr2	50543049	50543920	872	439	74	90.76	21.86
chr2	50819420	50820013	594	358	52	194.83	67.96
chr2	50825565	50826320	756	339	38	97.07	33.98
chr2	50870875	50871304	430	166	21	55.18	21.46
chr2	52312700	52313169	470	217	23	58.19	21.95
chr2	52368286	52368945	660	309	29	53.1	19.7
chr2	52753729	52754373	645	362	33	84.47	28.88
chr2	52797135	52797908	774	349	72	122.53	27.6
chr2	57187541	57188420	880	471	82	155.59	27.73
chr2	58033118	58033767	650	287	107	159.56	19.4
chr2	58036045	58037072	1028	231	143	101.71	14.38
chr2	58049268	58049693	426	173	32	61.92	21.56
chr2	59798081	59798869	789	207	29	63.78	16.09
chr2	59962259	59962634	376	190	28	55.43	18.24
chr2	60207564	60208897	1334	396	157	234.09	24.25
chr2	60214424	60216398	1975	1224	155	208.64	22.43
chr2	61327729	61328121	393	180	24	66.83	24.93
chr2	62297687	62299339	1653	1365	234	389.84	45.65
chr2	62518944	62519369	426	292	42	152.57	47.69
chr2	68272625	68273192	568	281	36	58.53	20.35
chr2	68273614	68274011	398	209	25	66.11	21.14
chr2	68274106	68274836	731	306	44	53.92	19.67
chr2	68705147	68705730	584	312	30	81.23	32.19
chr2	68711016	68711890	875	338	93	203.43	36.57
chr2	68717009	68717815	807	435	42	64.08	20.07
chr2	68754089	68754879	791	467	58	117.29	24.25
chr2	69232004	69232560	557	206	33	101.66	41.13
chr2	69929016	69930403	1388	319	89	114.76	14.8
chr2	73291606	73292265	660	381	32	76.65	34.48
chr2	73297561	73298204	644	389	51	138.01	41.04
chr2	73308206	73309032	827	521	37	64.62	14.81
chr2	75447378	75448009	632	457	36	88.89	23.88
chr2	75523498	75524131	634	207	116	461.22	86.35
chr2	75569011	75569910	900	277	59	70.98	17.46
chr2	75571222	75571912	691	260	65	133.83	29.47
chr2	79067712	79068753	1042	634	101	66.52	11.34
chr2	79106675	79107196	522	193	26	54.24	19.3
chr2	79395542	79396161	620	316	43	95.49	22.39
chr2	79536476	79537557	1082	718	96	311	53.73
chr2	79806724	79807416	693	340	36	70.32	26.12
chr2	83561840	83562401	562	254	24	59.22	33.98
chr2	90415111	90415694	584	309	27	73.01	26.82
chr2	90419027	90419706	680	321	45	135.89	50.75
chr2	90421222	90421757	536	295	23	61.46	23.25
chr2	91905398	91905995	598	228	31	76.65	31.24
chr2	93054425	93054766	342	133	19	55.75	26.82
chr2	101666329	101666824	496	305	26	54.27	22.02
chr2	101667130	101667829	700	353	42	64.08	23.51
chr2	101690555	101691172	618	358	47	126.63	41.74
chr2	101696191	101696868	678	405	83	146.59	27.32
chr2	103079255	103079742	488	203	22	57.85	28.61
chr2	103409714	103410367	654	348	57	106.95	29.1
chr2	103412587	103413017	431	279	28	83.39	33.34
chr2	103495688	103496490	803	377	58	92.7	19.48
chr2	105759373	105759940	568	269	23	56.24	27.14
chr2	116767956	116768527	572	348	37	100.8	42.69
chr2	116778277	116779717	1441	936	195	149.54	17.5
chr2	116797668	116798219	552	299	44	51.85	16.92
chr2	116815680	116816374	695	391	61	76.09	20.75
chr2	116844035	116845271	1237	328	73	68.68	17.41
chr2	118484588	118485277	690	407	45	139.67	41.13
chr2	118731086	118732053	968	242	37	61.69	15.2
chr2	118785475	118785912	438	141	25	54.68	16.34
chr2	118841376	118841912	537	388	47	82.3	25.38
chr2	119067870	119068588	719	394	111	137.45	23.85
chr2	119132873	119133441	569	312	23	54.1	16.22
chr2	120403986	120404630	645	279	54	70.3	19.79
chr2	122537466	122538163	698	384	66	57.7	13.39
chr2	125840905	125841455	551	343	23	60.15	21.46
chr2	127147943	127149269	1327	781	121	252.67	32.34
chr2	127159647	127160323	677	359	29	57.97	23.49
chr2	127880639	127881144	506	249	22	56.26	25.04
chr2	127886634	127886989	356	192	43	172.09	58.53
chr2	128030977	128031533	557	192	23	59.64	28.61
chr2	128035556	128036354	799	334	134	662.24	110.88
chr2	128046511	128048184	1674	1121	354	1034.7	82.09
chr2	128051997	128052768	772	273	32	61.52	19.4
chr2	128075165	128075928	764	365	56	60.12	17.59
chr2	128120495	128121512	1018	578	184	550.27	46.13
chr2	128122463	128123093	631	277	36	77.67	24.03
chr2	128185211	128185841	631	369	56	208.38	65.74
chr2	128189608	128190688	1081	688	89	114.22	14.35
chr2	128246071	128246675	605	317	54	127.69	27.99
chr2	128596603	128597274	672	345	50	69.17	20.52
chr2	129145547	129146242	696	385	63	63.52	13.85
chr2	129196688	129197322	635	368	46	50.63	14.74
chr2	129198810	129199701	892	444	86	195.34	37.31
chr2	129205843	129207249	1407	880	251	406.02	45.79
chr2	129210791	129211629	839	504	47	59.31	14.87
chr2	129372286	129372898	613	329	31	59.46	14.87
chr2	129855300	129856088	789	423	57	51.64	13.43
chr2	130514667	130515300	634	319	33	92.42	42.64
chr2	131249163	131250138	976	503	102	264.91	42.91
chr2	131252093	131252884	792	348	63	56.19	18.19
chr2	131833031	131833646	616	335	32	86.31	35.77
chr2	133217431	133218022	592	246	39	84.53	30.92
chr2	133294718	133295368	651	339	70	193.87	49.55
chr2	140610289	140610899	611	230	37	86.12	27.36
chr2	140669479	140670506	1028	597	165	486.91	70.9
chr2	140672310	140673017	708	354	36	58.53	26.42
chr2	140679036	140680021	986	458	83	146.59	20.6
chr2	144013672	144014319	648	359	29	75.08	25.04
chr2	144126313	144127383	1071	727	97	165.66	25.78
chr2	144129848	144130322	475	233	23	67.27	21.46
chr2	145546258	145546923	666	294	29	69.06	26.51
chr2	145566166	145567037	872	442	80	89.64	17.72
chr2	145593853	145594441	589	329	41	65.4	18.66
chr2	145607253	145607808	556	360	27	75.74	28.61
chr2	150686897	150687479	583	317	29	69.06	23.2
chr2	152729597	152730605	1009	391	72	86.61	14.93
chr2	152987930	152989382	1453	866	108	208.34	28.92
chr2	152993771	152994588	818	543	41	77.4	17.09
chr2	153088495	153089216	722	354	58	159.96	44.78
chr2	157192419	157193065	647	323	115	248.73	35.99
chr2	158507844	158508796	953	427	69	187.31	32.56
chr2	158544842	158545340	499	257	41	53.44	11.7
chr2	163027895	163028539	645	369	44	129.29	52.24
chr2	163087961	163088352	392	152	20	51.61	23.88
chr2	164269625	164270356	732	459	36	78.82	26.87
chr2	164880394	164881077	684	300	91	109.99	21.44
chr2	164881442	164882734	1293	577	57	53.02	9.95
chr2	165681101	165681804	704	214	58	105.91	25.37
chr2	166481065	166482182	1118	333	48	55.31	20.39
chr2	167177809	167178454	646	380	56	202.78	74.63
chr2	167774664	167775370	707	411	31	77.68	25.04
chr2	169983205	169984197	993	665	37	50.27	16.58
chr2	170009977	170010633	657	373	57	57.73	12.48
chr2	170027193	170028117	925	495	71	240.59	55.44
chr2	170028806	170029482	677	418	48	124.72	36.07
chr2	170077974	170078755	782	428	35	52.98	15.99
chr2	170176908	170177465	558	386	74	163.08	27.96
chr1	16684194	16684629	436	184	23	62.69	22.39
chr1	16686652	16687190	539	147	35	58.53	13.68
chr1	33956977	33957531	555	213	53	194	66.33
chr1	35991687	35992499	813	252	76	281.26	62.59
chr1	36109326	36110162	837	285	106	61.48	11.34
chr1	37018715	37019807	1093	489	292	450.97	23.49
chr1	37023895	37024580	686	370	35	58.53	19.45
chr1	37043773	37044601	829	368	103	50.76	13.26
chr1	37044866	37045809	944	560	112	182.63	23.88
chr1	37069756	37070462	707	399	75	151.69	26.38
chr1	37077467	37078110	644	330	37	109.07	33.98
chr1	37086097	37086974	878	337	73	211.63	51.11
chr1	37548488	37549238	751	272	87	176.41	35.45
chr1	37588399	37588894	496	197	23	65.17	21.46
chr1	37618633	37619341	709	369	47	68.67	22.39
chr1	38959333	38959921	589	303	34	52.66	21.1
chr1	39487368	39488371	1004	489	114	222.03	32.96
chr1	39537116	39537762	647	396	45	112.69	33.58
chr1	39549929	39550364	436	202	27	72.91	30.65
chr1	39559638	39560567	930	514	74	101.57	21.14
chr1	39635308	39635865	558	284	96	260.68	36.88
chr1	39635987	39636483	497	199	71	155.59	29.14
chr1	39670679	39671480	802	297	63	210.35	62.59
chr1	39763789	39764435	647	383	26	54.68	16.09
chr1	39765631	39766051	421	216	29	69.06	23.04
chr1	39770542	39771397	856	545	104	235.51	37.99
chr1	39838423	39839253	831	424	64	132.95	32.65
chr1	39877258	39878220	963	349	51	95.29	29.94
chr1	39903659	39904493	835	467	121	271.51	45.89
chr1	39907533	39908640	1108	666	191	521.92	64.05
chr1	39942285	39943059	775	414	53	55.87	17.22
chr1	39979423	39980105	683	392	25	51.41	15.88
chr1	40121316	40122184	869	320	63	69.25	12.06
chr1	40536209	40537444	1236	356	118	277.66	59.03
chr1	43417151	43417820	670	240	30	53.1	16.25
chr1	43527884	43528726	843	389	58	123.35	24.17
chr1	43530672	43532006	1335	900	100	56.5	13.03
chr1	43875754	43876496	743	357	50	85.43	20.73
chr1	46920972	46921443	472	302	34	84.47	28.18
chr1	46930436	46931070	635	394	31	83.98	31.98
chr1	51533076	51533657	582	337	45	146.42	58.4
chr1	52078943	52079677	735	275	43	124.91	30.4
chr1	52109566	52110168	603	401	44	130.11	38.02
chr1	52189745	52190633	889	507	86	159.8	28.53
chr1	52710088	52710603	516	290	52	120.03	28.5
chr1	52779332	52779870	539	376	32	55.17	17.72
chr1	53829710	53830255	546	260	33	90.74	38.81
chr1	53896035	53896613	579	446	34	84.23	22.96
chr1	54980121	54980726	606	219	31	56.1	15.99
chr1	55563155	55564375	1221	871	63	135.77	37.31
chr1	58780788	58781302	515	345	58	135.68	30.86
chr1	58784815	58785842	1028	640	101	74.37	17.98
chr1	59372867	59373928	1062	738	124	301.88	40.42
chr1	62667985	62668719	735	356	50	137.19	46.47
chr1	62735373	62736207	835	511	64	60.44	14.86
chr1	63454525	63455530	1006	587	128	352	38.14
chr1	63460181	63461210	1030	443	69	50.27	7.93
chr1	64355011	64355574	564	232	26	54.68	26.66
chr1	64577905	64578636	732	360	40	52.24	22.39
chr1	66695976	66697086	1111	378	112	86.33	18.32
chr1	66799517	66800251	735	381	37	52.86	18.28
chr1	66928297	66928788	492	198	30	91.58	42.92
chr1	69731548	69732134	587	248	25	52.92	29.57
chr1	72248542	72249204	663	280	108	314.21	54.43
chr1	72249232	72250082	851	503	46	129.1	30.4
chr1	74427975	74428791	817	427	63	71.83	14.41
chr1	74433196	74433874	679	343	39	70.91	20.27
chr1	74444536	74445161	626	268	37	97.65	44.78
chr1	77278164	77278652	489	333	25	66.99	21.77
chr1	80609916	80610490	575	295	32	88.78	38.18
chr1	80666745	80667390	646	296	26	51.11	20.9
chr1	80667393	80668131	739	383	60	88.07	26.12
chr1	87853668	87854467	800	362	41	94.6	25.37
chr1	87891420	87892054	635	253	55	151.62	45.02
chr1	87894500	87895540	1041	276	65	69.3	19.12
chr1	90482710	90483244	535	221	77	265.34	52.9
chr1	90548115	90548668	554	313	33	59.79	21.46
chr1	90548912	90549827	916	504	74	103.34	22.99
chr1	90549890	90550658	769	435	35	58.53	20.66
chr1	90591535	90592044	510	233	31	77.52	28.31
chr1	91037927	91038668	742	474	27	57.29	18.66
chr1	91362609	91363334	726	452	29	68.5	17.88
chr1	93147825	93148513	689	346	62	81.32	23.14
chr1	94868465	94869105	641	365	25	54.68	25.51
chr1	94965652	94966582	931	370	60	113.14	22.83
chr1	94967341	94968640	1300	807	382	697.29	38.25
chr1	97219488	97219987	500	338	34	66.05	22.39
chr1	97514100	97514741	642	253	68	238.61	54.91
chr1	97520606	97521561	956	468	190	444.32	32.1
chr1	97553619	97554172	554	217	27	75.94	23.25
chr1	97559307	97559784	478	208	32	59.46	16.94
chr1	99476834	99477261	428	139	35	72.87	15.17
chr1	99555752	99556700	949	328	106	90.22	13.52
chr1	107818528	107818836	309	175	16	50.67	23.25
chr1	108127825	108128468	644	298	39	68.8	22.39
chr1	108217950	108218498	549	240	60	59.05	11.95
chr1	108236062	108236686	625	281	37	64.62	20.52
chr1	108249320	108250224	905	212	73	226.54	53.73
chr1	108271179	108272262	1084	660	164	221.42	28.83
chr1	109343664	109344693	1030	339	63	78.34	19.4
chr1	121430790	121431270	481	226	23	66.66	26.82
chr1	125830588	125831398	811	461	42	93.53	26.87
chr1	130601433	130602239	807	517	52	87.43	21.51
chr1	130604055	130604884	830	409	86	63.43	15.79
chr1	130618530	130619236	707	270	71	137.76	26.38
chr1	130661954	130662703	750	376	34	59.88	21.5
chr1	132934528	132935111	584	185	52	75.34	16.89
chr1	133370264	133370923	660	294	33	90.15	26.82
chr1	133568747	133569508	762	386	42	53.44	17.87
chr1	133644023	133644691	669	322	36	62.65	29.85
chr1	134213021	134213753	733	357	51	86.64	19.07
chr1	135741284	135741808	525	238	29	66.28	26.12
chr1	135760091	135760631	541	233	27	61.74	26.92
chr1	138022619	138023285	667	357	37	69.22	25.59
chr1	138027064	138027888	825	417	91	329.29	81.94
chr1	138241068	138241983	916	478	83	176.07	29.85
chr1	139935599	139936143	545	266	31	81.39	27.8
chr1	140219225	140220165	941	677	54	108.9	18.73
chr1	140836093	140836721	629	303	24	53.97	23.25
chr1	144790546	144791295	750	349	81	285.88	74.16
chr1	145933269	145933728	460	185	26	77.5	37.55
chr1	145986939	145987770	832	388	53	92.13	23.32
chr1	146143247	146144055	809	298	72	259.69	51.53
chr1	146146071	146146874	804	380	58	66.9	15.5
chr1	146147525	146148229	705	428	51	112.52	31.57
chr1	146163408	146163980	573	161	41	77.4	21.38
chr1	146164529	146165358	830	512	92	272.05	49.55
chr1	151687876	151688751	876	454	56	61.62	13.06
chr1	151787199	151787738	540	379	40	59.04	19
chr1	153024712	153025407	696	378	35	82.24	31.34
chr1	153418835	153419624	790	333	43	57.58	16.58
chr1	153444913	153445512	600	365	32	86.07	29.5
chr1	153507931	153508423	493	316	31	94.33	34.07
chr1	153889153	153889949	797	500	29	63.21	17.88
chr1	154383494	154384013	520	337	30	88.21	37.55
chr1	155599505	155600110	606	387	39	108.5	44.78
chr1	155600805	155601516	712	376	46	118.04	39.85
chr1	157323414	157323784	371	179	32	59.46	15.92
chr1	157913159	157913866	708	451	38	52.86	15.85
chr1	163257460	163258058	599	186	60	151.54	33.08
chr1	163259335	163259797	463	132	28	86.1	28.61
chr1	163306328	163307432	1105	738	81	125.91	17.91
chr1	163325012	163325531	520	325	23	54.41	22.39
chr1	163430845	163431364	520	233	70	82.58	18.43
chr1	163490373	163490974	602	337	154	662.91	105.13
chr1	163491362	163491930	569	265	32	59.7	24.52
chr1	163696500	163697819	1320	873	99	79.77	12.13
chr1	163723287	163723897	611	318	31	86.82	35.77
chr1	163724484	163725124	641	454	29	55.21	13.68
chr1	163851954	163852491	538	314	38	84.19	23.45
chr1	164058317	164058922	606	344	43	139.28	59.01
chr1	164145897	164146498	602	167	79	239.09	53.91
chr1	172783535	172784188	654	346	42	64.08	15.46
chr1	172826787	172828276	1490	491	173	313.12	40.18
chr1	172828300	172829080	781	413	57	71.85	19.9
chr1	173202043	173202744	702	462	64	168.1	42.96
chr1	173330959	173331455	497	234	24	65.08	26.82
chr1	173340300	173340916	617	287	55	93.65	27.63
chr1	173488570	173489632	1063	700	116	126.85	24.74
chr1	173536920	173537918	999	402	98	168.9	27.96
chr1	173538284	173539216	933	409	122	335.46	60.53
chr1	173540002	173540634	633	304	39	91.06	19.9
chr1	173541962	173543056	1095	558	158	307.48	30.85
chr1	173574410	173574866	457	284	42	125.49	41.04
chr1	173576506	173577164	659	259	46	50.63	12.57
chr1	173664821	173665442	622	376	77	158.81	33.65
chr1	173691711	173692477	767	414	81	236.71	56.5
chr1	174389205	174389774	570	290	23	55.04	24.88
chr1	174429155	174429995	841	354	67	146.02	32.65
chr1	174520424	174521162	739	361	49	133.89	35.82
chr1	174573580	174574254	675	390	45	66.86	17.91
chr1	175667034	175667593	560	323	27	68.78	20.64
chr1	175970601	175971343	743	354	60	86.56	17.25
chr1	175983016	175983521	506	213	34	65.31	24.25
chr1	177569810	177570530	721	327	58	142.39	36.25
chr1	179262896	179263720	825	372	83	107.03	24.25
chr1	179268225	179268854	630	193	44	148.11	46.5
chr1	179498391	179499004	614	383	35	72.87	30.93
chr1	179499475	179500364	890	431	142	259.32	28.64
chr1	179501070	179501617	548	158	44	133.82	41.31
chr1	179574028	179574979	952	461	106	189.36	24.68
chr1	179581217	179581872	656	360	44	76.05	25.29
chr1	179597303	179598234	932	475	180	404.92	40.43
chr1	179611013	179611834	822	456	76	79.89	17.12
chr1	182354002	182354504	503	283	24	64.19	30.21
chr1	182357881	182358854	974	582	69	119.49	17.41
chr1	182517691	182518331	641	387	25	60.36	17.88
chr1	182723166	182724023	858	534	42	103.46	32.19
chr1	182852399	182852924	526	264	33	66.05	22.57
chr1	183177149	183177866	718	334	53	85.09	25.37
chr1	186304281	186304808	528	387	29	57.37	14.93
chr1	186359348	186360080	733	342	78	178.37	40.64
chr1	186386592	186387243	652	422	38	54.25	15.75
chr1	186439649	186440405	757	372	54	137.88	37.31
chr1	186441748	186442440	693	326	63	100.73	23.01
chr1	186640860	186641486	627	284	31	85.19	42.92
chr1	192823768	192824248	481	340	47	184.63	55.44
chr1	192918918	192919866	949	371	75	220.68	38.24
chr1	192921018	192921658	641	303	34	92.11	46.5
chr1	192947780	192948536	757	368	38	83.83	25.37
chr1	196821422	196821917	496	198	46	59.31	13.88
chr9	5311661	5312162	502	278	34	52.66	18.73
chr9	7658044	7658590	547	344	35	99.07	35.82
chr9	7750410	7751058	649	317	29	64.6	23.88
chr9	7753785	7754495	711	314	54	164.62	46.27
chr9	7838008	7838596	589	330	35	92.44	30.73
chr9	7862872	7863451	580	290	35	82.24	28.61
chr9	13814453	13815139	687	311	34	87.48	37.55
chr9	21136274	21136656	383	205	39	109.28	25.72
chr9	22775639	22776310	672	301	27	57.92	20.21
chr9	31676476	31677152	677	367	28	50.56	14.93
chr9	34909182	34909688	507	238	34	82.47	23.24
chr9	35274893	35275453	561	216	23	59.3	25.04
chr9	35279012	35279486	475	266	34	77.76	23.45
chr9	35291009	35292129	1121	709	135	145.83	20.97
chr9	38525614	38526173	560	213	30	69.06	26.47
chr9	40564999	40565671	673	371	48	161.18	57.23
chr9	41145454	41145905	452	206	35	126.25	44.71
chr9	41807619	41808198	580	270	22	50.37	21.46
chr9	41920661	41922087	1427	1116	93	122.7	26.12
chr9	43569667	43570438	772	317	48	53.14	11.19
chr9	44076373	44077130	758	406	64	68.1	16.97
chr9	44321939	44322753	815	476	86	218.36	29.54
chr9	44322918	44323869	952	620	85	71.37	11.78
chr9	44334449	44335287	839	573	54	111.06	21.32
chr9	44375541	44376258	718	425	33	63.57	19.3
chr9	44378651	44379594	944	596	114	143.36	20.42
chr9	44390426	44390947	522	288	33	66.05	23.37
chr9	44838280	44838913	634	372	53	55.33	11.19
chr9	44890984	44891650	667	320	37	70.19	25.96
chr9	45059880	45061203	1324	814	80	65	14.35
chr9	45302869	45303540	672	314	57	50.52	15.04
chr9	45891367	45892182	816	503	61	151.54	31.67
chr9	45976746	45977339	594	405	63	119.91	27.23
chr9	48878953	48879512	560	278	29	53.1	15.67
chr9	50275427	50276171	745	366	60	194.76	66.69
chr9	50287403	50288324	922	627	42	64.08	19.5
chr9	50398753	50399540	788	452	103	260.03	44.1
chr9	51739033	51739797	765	321	76	286.19	76.36
chr9	51983166	51984064	899	549	39	58.37	13.42
chr9	52025689	52026235	547	204	32	76.47	37.99
chr9	52052063	52052741	679	255	66	57.7	10.5
chr9	52058370	52058823	454	147	23	52.27	21.14
chr9	52079281	52080341	1061	711	62	66.13	12.21
chr9	56013773	56014534	762	462	51	95.29	23.69
chr9	56015551	56016244	694	316	39	107.89	33.92
chr9	56054840	56055820	981	307	53	140.57	32.19
chr9	56440427	56440940	514	280	27	61.74	26.85
chr9	57404831	57405366	536	375	24	56.87	25.96
chr9	57795886	57796422	537	226	38	59.93	17.16
chr9	57820314	57821107	794	392	116	320.32	53.33
chr9	57961708	57962401	694	373	33	52.66	20.72
chr9	58396466	58397181	716	396	50	81.36	16.03
chr9	58399586	58400276	691	481	123	279.24	39.38
chr9	59139821	59140425	605	345	24	51.3	19.47
chr9	61091035	61091695	661	413	70	225.52	48.1
chr9	61184676	61185485	810	437	80	148.77	29.55
chr9	61212581	61213341	761	493	40	92.45	28.94
chr9	61216052	61217274	1223	440	93	95.96	15.46
chr9	61511741	61512482	742	264	55	70.3	16.61
chr9	63588142	63588665	524	295	25	54.68	15.64
chr9	64412037	64412624	588	222	43	69.98	16.82
chr9	64637110	64637770	661	178	92	149.97	25.49
chr9	64658355	64659204	850	462	77	114.14	27.55
chr9	65381066	65381733	668	336	40	68.92	23.26
chr9	65417263	65417853	591	291	46	50.63	15.68
chr9	65679070	65679546	477	267	44	140.23	36.07
chr9	65962070	65962709	640	350	47	138.95	52.24
chr9	66420142	66420559	418	137	28	84.12	35.87
chr9	66680121	66680590	470	336	25	50.23	15.99
chr9	66765043	66765758	716	379	70	121.98	25.5
chr9	66790242	66790820	579	434	29	69.06	20.16
chr9	66837798	66838465	668	280	43	58.68	17.09
chr9	69305704	69306507	804	443	46	50.63	15.33
chr9	70100796	70101373	578	224	43	69.98	21.57
chr9	70132264	70132991	728	355	70	225.52	65.19
chr9	70596328	70596821	494	145	27	82.4	33.98
chr9	71035043	71035664	622	370	29	77.49	30.4
chr9	75478414	75479473	1060	352	66	59.2	16.65
chr9	77869982	77870551	570	222	40	77.51	28.92
chr9	77997479	77997811	333	214	18	56.76	28.61
chr9	78290740	78291349	610	375	43	84.07	23.67
chr9	82902066	82902754	689	387	31	79.28	30.4
chr9	85342991	85343515	525	328	23	62.45	23.25
chr9	89948837	89949401	565	303	23	58.97	19.67
chr9	89954628	89955599	972	744	59	106.51	24.87
chr9	92147429	92148334	906	329	138	396.58	44.03
chr9	98197563	98198242	680	307	37	79.91	24.1
chr9	98990150	98990832	683	411	69	73.9	20.78
chr9	98990874	98991635	762	386	53	65.15	18.32
chr9	99083507	99084468	962	431	95	72.66	10.94
chr9	103327142	103327699	558	320	25	67.4	32.19
chr9	107481569	107482154	586	243	23	50.81	13.99
chr9	107623438	107623922	485	167	33	76.41	22.39
chr9	107646354	107646790	437	172	22	54.77	22.39
chr9	107937294	107938344	1051	662	77	87.32	13.78
chr9	108551556	108552619	1064	722	123	170.04	28.67
chr9	108755080	108755617	538	204	23	61.28	19.67
chr9	113559789	113560374	586	210	40	53.65	19.67
chr9	115613239	115613849	611	287	23	55.31	25.04
chr9	119237574	119238090	517	240	55	179.89	39.8
chr9	123414113	123414584	472	281	25	54.68	21.13
chr9	123749173	123749829	657	345	42	64.08	19.61
chr9	123847418	123848677	1260	368	69	59.24	16.93
chr8	23818199	23819478	1280	314	85	188.31	44.18
chr8	24366399	24366897	499	374	27	61.84	23.63
chr8	26120125	26120562	438	132	34	83.04	28.78
chr8	27998542	27999027	486	182	26	74.6	33.98
chr8	28128695	28129467	773	390	65	117.72	26.68
chr8	35725716	35726384	669	338	31	50.58	25.59
chr8	36654784	36655455	672	297	43	120.53	38.87
chr8	36677006	36677660	655	306	39	77.11	26.65
chr8	37227789	37228869	1081	709	137	253.02	28.25
chr8	37245032	37245815	784	433	59	106.51	31.76
chr8	41680416	41681189	774	391	43	58.68	19.8
chr8	47426121	47426601	481	221	26	75.14	33.98
chr8	47966524	47967129	606	482	39	58.37	15.07
chr8	48005244	48006002	759	358	41	53.44	16.18
chr8	48775951	48776508	558	287	67	200.64	32.65
chr8	60019701	60020780	1080	331	106	215.8	31.34
chr8	60054759	60055602	844	446	61	67	17.18
chr8	60056049	60056825	777	283	72	155.59	24.85
chr8	60067714	60068680	967	524	148	685.63	137.11
chr8	68915314	68916089	776	394	41	53.44	14.06
chr8	71529651	71530188	538	355	39	70.91	22.48
chr8	71712835	71713227	393	167	22	60.33	21.32
chr8	72443917	72444639	723	357	58	152.32	41.98
chr8	73292141	73292601	461	185	62	119.91	26.05
chr8	74739572	74740235	664	355	53	75.34	19.2
chr8	77694332	77694808	477	312	20	50.99	19.67
chr8	81685317	81685833	517	171	58	106.51	21.5
chr8	81686602	81687191	590	331	25	63.02	26.03
chr8	84898194	84898913	720	381	75	71.88	14.33
chr8	85664516	85665689	1174	918	129	144.99	23.89
chr8	87180387	87181094	708	388	38	52.86	16.73
chr8	89380118	89380655	538	283	31	55.28	20.52
chr8	91150183	91150743	561	270	29	70.67	17.22
chr8	91157177	91157802	626	176	66	92.18	14.48
chr8	96702683	96703229	547	169	52	147.59	47.97
chr8	96902720	96903367	648	448	29	53.1	14.51
chr8	97263685	97264293	609	246	31	59.46	25
chr8	107155770	107156228	459	219	22	58.65	29.12
chr8	107979146	107979680	535	246	41	117.97	35.93
chr8	108461439	108462002	564	249	37	118.73	44.42
chr8	108862631	108863715	1085	707	44	64.1	17.35
chr8	110706567	110707250	684	330	50	67.69	19.9
chr8	112205829	112206417	589	349	75	211.8	47.26
chr8	112211127	112211609	483	222	23	66.46	28.61
chr8	112217824	112218483	660	309	28	66.32	25.04
chr8	116167335	116167970	636	317	35	76.01	26.12
chr8	118018115	118018760	646	270	39	60.48	13.27
chr8	119151630	119152463	834	280	63	66.09	13.86
chr8	119152577	119153344	768	382	99	131.21	26.75
chr8	119808676	119809533	858	482	64	68.1	16.54
chr8	119866964	119867853	890	655	44	85.48	23.63
chr8	122472118	122472868	751	404	48	126.2	39.23
chr8	122554067	122554693	627	372	59	220.65	55.44
chr8	122574837	122575458	622	314	43	60.32	19
chr8	122589435	122590008	574	231	39	127.32	39.34
chr8	123087437	123088158	722	395	38	64.62	17.24
chr8	123232930	123233614	685	335	53	75.34	17.89
chr8	124374820	124375259	440	131	28	72.4	26.65
chr8	125213068	125213733	666	364	62	137.82	33.96
chr8	125286996	125287737	742	382	55	61.17	19.38
chr8	129355877	129356990	1114	737	118	143.12	22.32
chr8	129362767	129363795	1029	585	92	334.74	95.95
chr8	129368115	129368960	846	428	113	191.2	30.21
chr8	129371280	129372736	1457	960	129	144.99	20.76
chr8	130296013	130296710	698	474	34	52.66	13.54
chr8	131014953	131015483	531	232	27	50.65	14.93
chr8	131171618	131172483	866	373	45	75.24	17.06
chr8	131178608	131179305	698	452	37	50.01	16.58
chr13	5762672	5763416	745	358	42	56.35	17.41
chr13	5768844	5769513	670	270	45	120.6	36.61
chr13	5803616	5804328	713	409	88	207.01	48.17
chr13	6059051	6059666	616	282	34	66.05	25.28
chr13	6631478	6632268	791	366	37	52.86	17.71
chr13	13615774	13616889	1116	207	93	219.32	28.11
chr13	14154718	14155173	456	260	28	51.6	18.66
chr13	17983421	17983880	460	268	32	59.46	21.46
chr13	19932837	19933527	691	332	52	139.24	49.75
chr13	20219107	20219886	780	423	61	67	15.35
chr13	23807969	23809097	1129	559	127	116.81	13.23
chr13	23833706	23834328	623	283	57	178.16	51.56
chr13	29847864	29848413	550	295	30	53.1	23.6
chr13	30656775	30657363	589	281	46	129.56	48.51
chr13	30694615	30695277	663	326	41	83.04	36.25
chr13	30695557	30696338	782	378	72	171.01	30.78
chr13	30711161	30711996	836	598	87	109.47	24.51
chr13	30716980	30717644	665	312	39	66.56	13.99
chr13	30721574	30722477	904	515	58	122.05	26.73
chr13	30733721	30734430	710	423	46	112.28	33.58
chr13	30745861	30746638	778	539	51	91.92	23.32
chr13	30749405	30750086	682	344	35	94.13	32.97
chr13	30751087	30751949	863	366	99	405.04	100.15
chr13	30852782	30853740	959	636	47	53.66	13.27
chr13	33094745	33095819	1075	375	50	54.46	10.78
chr13	33163410	33164342	933	365	81	165.99	29.02
chr13	34782698	34783601	904	565	99	155.06	19.2
chr13	34807178	34807729	552	276	39	57.58	21.03
chr13	35223033	35224119	1087	461	60	90.07	18.66
chr13	35247593	35248384	792	446	37	79.91	23.64
chr13	35264729	35265624	896	526	80	286.76	51.86
chr13	36223717	36224475	759	307	32	53.05	17.71
chr13	37429042	37429835	794	308	40	70.91	17.78
chr13	37687014	37687568	555	217	30	83.89	39.09
chr13	37751856	37752315	460	152	20	50.8	17.16
chr13	41063759	41064618	860	372	121	267.77	26.98
chr13	41078142	41078659	518	219	33	106.67	32.19
chr13	41883264	41884072	809	419	61	87.71	19
chr13	43870106	43871112	1007	566	84	108.15	19.52
chr13	43872501	43874192	1692	450	189	247.2	20.29
chr13	43874206	43875025	820	366	70	130.97	35.95
chr13	43884311	43884844	534	259	40	58.37	16.6
chr13	43885889	43886453	565	308	108	186.49	20.43
chr13	44633319	44634735	1417	461	267	274.79	25.78
chr13	45100182	45100940	759	379	73	281.22	82.26
chr13	45200198	45200809	612	329	32	65.44	21.5
chr13	45204015	45204856	842	615	64	76.79	12
chr13	46792087	46792717	631	328	71	235.31	61.22
chr13	49272988	49273599	612	350	41	77.4	26.49
chr13	49300669	49301469	801	373	61	76.09	17.93
chr13	51410880	51411508	629	253	68	124.29	26.99
chr13	51425099	51425398	300	163	18	60.76	28.61
chr13	52680181	52680913	733	324	39	68.09	17.87
chr13	52713926	52714463	538	209	23	61.28	35.77
chr13	53077729	53078561	833	325	47	84.7	18.12
chr13	54302378	54303037	660	287	59	106.51	23.22
chr13	55419671	55420529	859	481	69	168.79	36.33
chr13	56217183	56218020	838	447	63	137.82	30.23
chr13	56694364	56695138	775	423	60	178.36	59.28
chr13	56701135	56701576	442	246	35	58.53	18.47
chr13	56702233	56703158	926	427	172	327.21	39.93
chr13	63443715	63444398	684	346	29	71.93	37.55
chr13	67369882	67370471	590	294	31	57.62	21.32
chr13	67601307	67601750	444	194	37	52.86	16.57
chr13	67829931	67830359	429	150	24	72.25	26.82
chr13	73570925	73571715	791	504	35	58.53	16.53
chr13	75935013	75935700	688	287	50	60.16	11.98
chr13	76393584	76394360	777	481	31	71.89	19.67
chr13	83031817	83032382	566	231	41	107.75	33.58
chr13	90028498	90029092	595	354	51	112.52	31.97
chr13	94489228	94489731	504	134	34	90.95	27.64
chr13	96876359	96876908	550	250	60	225.18	70.15
chr13	97777178	97777824	647	317	31	83.21	42.92
chr13	99601138	99601618	481	133	37	124.01	58.4
chr13	99602317	99603000	684	241	135	218.34	29.13
chr13	99976959	99977954	996	620	77	62.81	12.29
chr13	99980828	99981601	774	307	53	102.02	21.18
chr13	99993383	99994067	685	300	54	148.66	33.58
chr13	100033162	100033879	718	361	52	75.34	16.74
chr13	100075923	100076615	693	373	126	287.04	34.79
chr13	100078093	100079005	913	510	205	477.44	45.95
chr13	100084607	100085428	822	406	195	404.48	35.84
chr13	100093447	100094145	699	332	47	69.69	23.1
chr13	100180563	100181031	469	298	37	64.62	20.3
chr13	102310108	102311078	971	374	83	90.17	14.49
chr13	102504011	102504567	557	330	39	79.19	22.39
chr13	102677376	102678155	780	363	110	178.59	16.63
chr13	102678832	102679710	879	218	94	93.5	10.93
chr13	105343352	105343948	597	285	34	91.82	38.14
chr13	105837351	105837999	649	299	49	126.2	43.59
chr13	107670776	107671204	429	275	25	81.22	30.4
chr13	109994627	109995272	646	339	30	69.06	30.53
chr13	110236170	110236842	673	355	45	64.1	14.35
chr13	112616532	112617344	813	393	93	103.32	21.27
chr13	112757212	112757828	617	274	44	109.82	34.44
chr13	112770324	112771166	843	350	38	79.91	18.87
chr13	112793129	112793869	741	463	46	65.2	17.91
chr13	112801957	112802453	497	364	31	96.68	39.01
chr13	112866017	112866724	708	349	78	192.45	41.46
chr13	112925908	112926425	518	265	28	79.71	35.77
chr13	112926591	112927268	678	379	47	82.3	17.71
chr13	113108276	113108874	599	235	61	214.14	59.6
chr13	113156748	113157363	616	283	26	62.36	26.82
chr13	113186796	113187393	598	206	44	54.29	14.5
chr13	113341792	113342321	530	321	27	61.74	18.46
chr13	113414727	113415190	464	259	28	85.97	37.55
chr13	113456611	113457432	822	466	50	142.44	36.48
chr13	114208170	114208780	611	347	35	104.1	41.13
chr13	114234684	114235111	428	209	80	166.03	25.15
chr13	117739938	117740585	648	349	47	145.13	54.81
chr13	117841382	117841951	570	350	89	114.76	19.45
chr13	119206235	119206932	698	360	107	348.12	65.98
chr12	3308283	3308905	623	299	26	61.79	25.04
chr12	3359337	3359780	444	285	29	69.06	19.88
chr12	15978423	15978921	499	290	23	64.88	30.4
chr12	17713795	17714428	634	388	35	97.67	40.71
chr12	17718830	17719688	859	507	38	74.94	22.39
chr12	21092720	21093219	500	272	23	64.79	30.4
chr12	21349930	21350402	473	333	28	64.7	21.14
chr12	25840040	25841329	1290	442	143	267.86	41.67
chr12	25907110	25907870	761	295	46	81.08	26.12
chr12	26024459	26025215	757	386	47	69.69	21.79
chr12	32867846	32868374	529	288	23	62.09	19.67
chr12	32884951	32886204	1254	395	180	456.67	35.96
chr12	32886760	32887339	580	229	43	119.93	31.98
chr12	33854756	33855362	607	430	28	51.68	16.17
chr12	33855547	33856255	709	382	43	128.05	42.92
chr12	35972648	35973292	645	307	33	79.73	35.82
chr12	35976436	35977243	808	441	86	348.91	92.99
chr12	35979254	35979893	640	303	53	102.02	25.47
chr12	35983281	35983693	413	230	29	102.41	44.71
chr12	36025773	36026229	457	179	25	73.86	23.22
chr12	36102397	36103131	735	432	68	253.43	66.17
chr12	36237797	36238536	740	315	71	162.38	26.53
chr12	36247510	36247997	488	256	59	251.96	67.96
chr12	36263345	36263960	616	357	33	66.05	19.54
chr12	36370783	36371458	676	352	28	65.03	30.4
chr12	36397258	36397874	617	290	38	64.62	23.02
chr12	36761931	36762806	876	413	99	299.97	64.28
chr12	36763179	36764078	900	265	46	50.63	17.16
chr12	40867056	40867784	729	405	65	57.7	13.6
chr12	41248756	41249667	912	439	75	108.99	24.13
chr12	41262559	41263189	631	518	32	84.78	32.19
chr12	56150891	56151352	462	333	32	72.05	30.92
chr12	56567804	56568277	474	334	22	53.02	18.66
chr12	70575193	70575811	619	328	40	70.91	23.1
chr12	70964534	70965027	494	129	25	72.17	29.5
chr12	74880121	74881410	1290	285	112	159.14	22.86
chr12	78160643	78161085	443	127	38	79.91	23.97
chr12	78201320	78202061	742	389	47	142.09	55.44
chr12	80718866	80719381	516	212	66	206.28	41.4
chr12	80734431	80735205	775	207	97	98.07	17.03
chr12	80742573	80743504	932	472	72	78.2	15.46
chr12	80747370	80748195	826	355	65	72.81	12.33
chr12	80752790	80753520	731	393	46	97.96	30.55
chr12	80759025	80759922	898	370	52	56.47	8.71
chr12	80785978	80786731	754	358	61	204.37	69.42
chr12	80845068	80845607	540	255	30	53.1	15.11
chr12	81166057	81166666	610	209	84	120.19	24.66
chr12	81169889	81170678	790	335	44	54.29	15.48
chr12	81336108	81336818	711	367	52	56.47	11.67
chr12	81954603	81955278	676	335	81	216.39	53.07
chr12	83290685	83291375	691	335	33	52.66	17.53
chr12	83341561	83342062	502	315	89	328.15	63.69
chr12	83345313	83345931	619	328	26	54.68	16.94
chr12	83346105	83346918	814	310	164	486.74	49.2
chr12	83347176	83347952	777	399	59	123.09	31.89
chr12	83385636	83386174	539	269	34	79.55	24.88
chr12	85560078	85560586	509	350	25	53.81	22.39
chr12	86851356	86851909	554	273	40	70.91	18.19
chr12	86860410	86860963	554	299	24	59.9	23.25
chr12	86873357	86874643	1287	989	110	91.68	14.62
chr12	86930950	86931435	486	278	38	126.67	37.31
chr12	86936748	86937405	658	262	108	147.82	26.39
chr12	87051287	87052063	777	461	98	319.75	55.44
chr12	92922426	92923089	664	280	31	50.99	15.99
chr12	100451123	100452071	949	477	85	153.15	22.66
chr12	100782556	100783312	757	409	31	59.46	21.18
chr12	100848400	100849171	772	368	64	68.1	15.36
chr12	101034016	101034602	587	240	28	72.73	30.4
chr12	102109849	102110615	767	390	72	119.69	28.61
chr12	103483972	103485093	1122	719	143	264.07	46.91
chr12	103490835	103491333	499	135	28	72.83	25.89
chr12	103683475	103684147	673	399	116	299.8	37.31
chr12	103691315	103692339	1025	617	94	139.06	24.68
chr12	104511000	104511716	717	405	99	168.9	34.33
chr12	105472877	105473433	557	320	29	53.1	19.74
chr12	105474019	105474538	520	292	45	106.63	35.45
chr12	109877323	109877948	626	296	40	58.37	19.47
chr12	112419957	112420627	671	358	29	52.76	19.9
chr12	113826660	113826978	319	121	21	57.62	28.16
chr12	113855294	113855979	686	334	32	68.5	34.33
chr12	114105363	114105877	515	339	37	52.86	16.65
chr12	120636417	120637242	826	383	57	100.01	21.13
chr11	5787894	5788468	575	239	33	99.48	37.55
chr11	6422690	6423788	1099	368	92	111.39	29.32
chr11	6594863	6595664	802	385	105	68.22	10.53
chr11	10443376	10443855	480	322	28	84.03	32.19
chr11	10444364	10445028	665	334	29	73.57	28.61
chr11	11432754	11433397	644	289	33	52.66	19.22
chr11	11436168	11436845	678	443	35	96.66	28.61
chr11	11447643	11448418	776	393	139	151.49	22.44
chr11	11458550	11459496	947	312	59	59.42	13.68
chr11	11487364	11487921	558	191	36	72.87	23.94
chr11	11608102	11608665	564	364	30	62.24	18.66
chr11	16900789	16901331	543	356	35	72.87	22.29
chr11	16902763	16903406	644	256	46	85.21	22.39
chr11	19233949	19234341	393	205	57	193.69	46.93
chr11	19241226	19241915	690	382	45	64.1	17.65
chr11	20069005	20069344	340	186	20	64.92	28.61
chr11	20641700	20642810	1111	325	86	178.65	39.18
chr11	23654073	23654905	833	354	36	58.53	16.16
chr11	23686291	23686753	463	286	34	114.51	46.5
chr11	23694075	23694478	404	173	25	54.68	16.08
chr11	23696913	23697501	589	232	43	144.5	55.44
chr11	23701581	23702249	669	350	29	61.79	23.41
chr11	23703195	23703951	757	384	47	117.77	39.43
chr11	23722999	23723748	750	418	72	146.31	29.85
chr11	23755988	23756691	704	460	31	66.95	19.4
chr11	24042155	24042638	484	323	28	55.37	18.12
chr11	24100217	24100683	467	215	20	50.8	22.65
chr11	29210453	29211027	575	341	23	58.14	19.67
chr11	32257511	32258110	600	334	29	53.1	15.67
chr11	32258220	32258799	580	387	39	109.28	38.96
chr11	32540790	32541478	689	224	72	284.06	67.52
chr11	32607183	32607845	663	311	35	92.53	37.93
chr11	32623115	32623984	870	511	94	212.05	35.82
chr11	46186354	46186922	569	354	25	54.68	25.48
chr11	46268025	46268658	634	259	29	69.45	20.64
chr11	46274737	46275877	1141	427	70	77.67	19.67
chr11	46609052	46609918	867	394	158	421.16	49.94
chr11	46617878	46618500	623	185	46	97.96	21.39
chr11	46625678	46626486	809	554	82	103.77	14.86
chr11	48805642	48806129	488	238	22	57.85	30.4
chr11	52109520	52110134	615	302	38	57.97	19.9
chr11	53648949	53649580	632	207	31	59.46	18.87
chr11	53968738	53969730	993	761	37	53.3	17.41
chr11	54767313	54768068	756	380	36	58.53	18.05
chr11	55268683	55269353	671	352	43	54.95	20.35
chr11	57765958	57766606	649	350	72	87.64	19.37
chr11	57823530	57824233	704	382	48	54.05	18.37
chr11	58772214	58773059	846	579	63	79.8	22.39
chr11	58984758	58985352	595	219	40	124.41	50.07
chr11	61998334	61998963	630	319	50	124.78	31.98
chr11	62000503	62001083	581	331	26	65.33	26.82
chr11	62037297	62037997	701	327	31	78.2	25.04
chr11	68244591	68245609	1019	409	111	68.96	10.78
chr11	68259245	68259943	699	355	35	60.79	20.55
chr11	68259952	68261333	1382	1036	92	68.83	11.79
chr11	68271361	68272473	1113	378	179	606	96.08
chr11	68275255	68275709	455	183	20	50.77	23.74
chr11	68281189	68281843	655	295	35	86.41	31.34
chr11	68287737	68288574	838	490	72	176.82	38.56
chr11	68290113	68290528	416	232	23	66.83	23.28
chr11	68358939	68360058	1120	648	138	343.36	43.31
chr11	68361691	68362532	842	404	66	81.87	16.57
chr11	68367156	68367990	835	607	137	272.54	23.14
chr11	68677876	68678700	825	403	83	161.23	33.24
chr11	69222895	69223462	568	283	56	107.97	26.18
chr11	69279003	69279731	729	300	111	323.51	50.75
chr11	69689673	69690353	681	248	70	148.22	28.31
chr11	69783664	69784061	398	186	24	75.97	33.98
chr11	70273192	70273729	538	178	40	70.91	16.86
chr11	70281222	70281668	447	283	24	61.5	25.37
chr11	70311249	70311616	368	157	39	87.16	20.6
chr11	70600242	70601053	812	504	58	106.51	19.04
chr11	70616978	70617947	970	413	80	69.79	16.68
chr11	71043985	71044677	693	332	42	53.44	18.47
chr11	72923299	72923902	604	372	26	54.36	26.87
chr11	74950335	74951016	682	127	26	57.27	14.31
chr11	75274493	75275166	674	315	43	69.16	23.22
chr11	75458019	75458864	846	499	41	104.6	32.19
chr11	76400903	76401944	1042	745	71	52.87	15.86
chr11	77599291	77599934	644	388	55	61.17	14.42
chr11	78932473	78933072	600	377	43	126.84	41.79
chr11	79065872	79066224	353	211	19	54.56	28.61
chr11	79959155	79959899	745	464	91	155.2	24.88
chr11	81726378	81727110	733	342	39	107.76	48.28
chr11	82857265	82857923	659	398	31	76.65	26.23
chr11	82858953	82859488	536	367	34	52.66	16.8
chr11	82880064	82880814	751	399	91	131.38	26.73
chr11	83357721	83358336	616	269	83	120.19	18.39
chr11	83394079	83394902	824	481	75	147.56	29.1
chr11	83475733	83476344	612	267	31	75.43	23.88
chr11	83517180	83517820	641	273	40	54.02	19.4
chr11	86406411	86407107	697	270	41	91.1	24.88
chr11	86420049	86420515	467	307	27	77.67	26.43
chr11	86465856	86466771	916	425	90	54.51	9.21
chr11	87558251	87558849	599	324	29	79.34	30.21
chr11	88885322	88886081	760	365	62	63.52	13.71
chr11	88959418	88959768	351	155	20	61.36	22.05
chr11	93748170	93748883	714	475	40	58.37	16.87
chr11	94854066	94855075	1010	303	72	51.02	15.96
chr11	96626272	96626925	654	247	45	54.29	15.86
chr11	97860457	97861039	583	227	31	50.8	14.93
chr11	98809150	98810107	958	313	67	87.06	20.8
chr11	98810804	98811436	633	335	43	106.58	48.51
chr11	99021844	99022593	750	394	64	76.79	14.25
chr11	99025966	99026781	816	389	56	100.01	26.97
chr11	99029202	99030032	831	396	94	149.91	23.38
chr11	99048052	99048650	599	301	36	53.91	22.39
chr11	99050272	99051043	772	401	69	103.5	25.35
chr11	100722692	100723988	1297	610	79	98.83	21.64
chr11	100760522	100760979	458	258	40	141.51	45.79
chr11	100792671	100793344	674	327	37	52.86	18.44
chr11	100861691	100862360	670	283	87	383.88	114.45
chr11	100914225	100914651	427	158	27	90.76	35.77
chr11	101843095	101843641	547	156	46	69.69	16.91
chr11	103142756	103143740	985	500	107	69.92	14.42
chr11	103165825	103166226	402	200	79	98.53	15.23
chr11	103176349	103177299	951	435	156	232.49	25.68
chr11	103181282	103182221	940	448	106	86.47	18.97
chr11	103274327	103275174	848	271	42	55.55	16.79
chr11	103546157	103547094	938	447	77	111.72	21.77
chr11	103547477	103548089	613	239	59	54.72	9.53
chr11	103549554	103550893	1340	915	121	164.43	13.89
chr11	103553670	103554412	743	272	42	77.4	21.07
chr11	103825086	103825863	778	406	107	271.1	50.2
chr11	104049868	104050345	478	353	22	58.77	33.98
chr11	105282044	105282656	613	167	27	51.18	17.41
chr11	109274893	109275313	421	165	51	112.52	27.65
chr11	114745907	114747002	1096	656	89	92.25	19.4
chr11	115033987	115034633	647	365	25	58.4	24.3
chr11	115443939	115444677	739	343	37	62.37	21.32
chr11	115492009	115492839	831	418	110	122.88	23.83
chr11	115504455	115505185	731	426	53	87.43	21.82
chr11	116392824	116393433	610	320	32	86.93	30.4
chr11	117059194	117059876	683	434	29	51.82	14.93
chr11	117660438	117661026	589	252	41	64.08	19.05
chr11	117664496	117665002	507	214	33	95.74	29.85
chr11	117807380	117808779	1400	508	210	233.9	24.18
chr11	117852799	117853772	974	505	128	93.12	15.04
chr11	117854763	117855329	567	252	32	52.34	19.59
chr11	117876446	117877169	724	420	39	108.73	35.77
chr11	117877514	117878093	580	255	22	50.37	23.25
chr11	117879960	117880740	781	458	55	118.39	23.45
chr11	118006987	118007661	675	255	38	92.11	31.34
chr11	118077081	118077736	656	297	25	50.37	14.93
chr11	120117886	120118749	864	527	60	113.14	29.48
chr11	120894304	120894897	594	274	35	58.53	23.94
chr11	121605138	121605818	681	357	54	93.65	26.86
chr10	5712704	5713322	619	325	33	66.05	19.63
chr10	7536167	7536887	721	331	55	93.65	25.37
chr10	7539906	7540502	597	275	77	229.83	44.55
chr10	7544282	7545850	1569	311	320	1232.36	96.08
chr10	7571494	7572225	732	362	37	52.86	16.39
chr10	7729642	7730373	732	285	37	63	14.93
chr10	7849648	7850498	851	354	63	202.71	67.96
chr10	7850647	7851265	619	343	28	50.69	19.9
chr10	7960146	7960896	751	518	50	158.85	30.21
chr10	8081746	8082344	599	365	32	65.72	32.34
chr10	8225257	8225794	538	404	41	127.11	43.28
chr10	12682850	12683519	670	374	53	120.03	30
chr10	13589130	13589909	780	531	44	105.55	20.73
chr10	14213255	14213632	378	249	24	78.55	35.77
chr10	17403646	17404155	510	227	29	52.05	17.72
chr10	18643107	18643709	603	396	48	88.72	21.75
chr10	18684607	18685123	517	313	37	56.24	20.35
chr10	18750753	18751340	588	278	25	54.68	23.4
chr10	18797356	18798405	1050	319	65	57.7	13.43
chr10	18862940	18863296	357	129	18	54.13	26.82
chr10	19225843	19226603	761	154	53	56.47	17.61
chr10	19379674	19380288	615	320	29	53.1	22.95
chr10	20490245	20490806	562	264	27	55.62	19.9
chr10	20626793	20627249	457	222	20	52.71	23.25
chr10	21666632	21667321	690	311	33	66.05	27.03
chr10	24355604	24356189	586	376	29	70.42	29.85
chr10	25014799	25015417	619	261	24	54.71	17.88
chr10	25038179	25038907	729	204	56	106.62	19.07
chr10	25086406	25086989	584	301	32	69.25	18.01
chr10	26547108	26547760	653	346	47	59.31	19.49
chr10	36940181	36940709	529	260	36	72.87	24.67
chr10	36941470	36942166	697	362	34	63.31	23.63
chr10	36947500	36948311	812	372	150	518.44	69.65
chr10	36955139	36956441	1303	863	124	181.92	20.59
chr10	37038817	37039550	734	405	40	56.56	16.88
chr10	37039700	37040466	767	301	43	62.96	14.75
chr10	37054897	37055584	688	225	59	106.24	24.88
chr10	37056672	37057673	1002	579	143	215.66	19.64
chr10	37057799	37058805	1007	356	170	141.97	19.32
chr10	37407647	37408157	511	349	23	63.74	19.67
chr10	37531386	37532762	1377	425	123	90.48	23.88
chr10	39132965	39133731	767	378	42	53.44	14.72
chr10	39135230	39136014	785	347	83	146.59	33.98
chr10	39155913	39156500	588	236	42	77.4	23.7
chr10	39162653	39163459	807	397	96	161.02	30.85
chr10	41290600	41291245	646	391	38	62.43	22.39
chr10	41292558	41293557	1000	630	119	158.9	21.14
chr10	41306903	41307508	606	363	72	278.56	70.85
chr10	43717966	43718632	667	427	34	52.63	15.92
chr10	44154364	44154955	592	166	28	62.45	17.91
chr10	44321622	44322533	912	440	112	218.33	34.44
chr10	44326797	44327713	917	404	131	385.17	50.58
chr10	44328823	44329555	733	375	173	374.22	32.14
chr10	44335254	44335998	745	347	57	168.52	52.24
chr10	44345214	44346220	1007	718	124	354.61	40.11
chr10	44448473	44449821	1349	951	129	162.18	28.36
chr10	51142067	51142951	885	513	110	217.43	39.04
chr10	51173378	51174793	1416	595	234	366.66	36.6
chr10	51174909	51176115	1207	850	87	67.54	14.93
chr10	51179315	51179899	585	227	31	80.75	27.99
chr10	51241225	51241947	723	360	56	171.97	53.73
chr10	51245845	51246482	638	251	38	64.62	20.95
chr10	53187326	53187991	666	351	38	52.86	22.37
chr10	53189932	53190491	560	234	46	145.13	50.15
chr10	53190865	53191422	558	354	26	64.69	27.14
chr10	53725656	53726284	629	280	49	76.43	16.96
chr10	53778737	53779489	753	427	38	88.66	31.76
chr10	57207057	57207623	567	316	25	57.46	23.88
chr10	57432236	57433078	843	450	107	202.06	27.26
chr10	57434873	57435456	584	267	77	261.84	67.16
chr10	57442061	57442935	875	336	41	77.4	20.9
chr10	57445090	57445840	751	347	51	159.52	55.44
chr10	57447024	57447842	819	450	91	207.34	46.27
chr10	57451387	57451824	438	272	33	110.07	39.7
chr10	57555846	57556183	338	158	30	75.08	22.39
chr10	58385677	58386200	524	243	42	77.4	25.03
chr10	58699093	58699562	470	317	45	63.56	17.41
chr10	59395074	59395628	555	356	47	69.69	19.53
chr10	59668767	59669271	505	132	33	58.28	19.07
chr10	59669787	59670470	684	358	38	79.91	22.97
chr10	59858272	59858852	581	342	41	94.6	27.1
chr10	61968811	61969652	842	363	78	75.11	19.07
chr10	61970248	61970925	678	416	40	87.16	22.77
chr10	61971877	61972537	661	258	78	103.45	20.55
chr10	62004150	62004847	698	321	38	79.91	31.25
chr10	62005737	62006932	1196	447	123	51.01	8.21
chr10	66588955	66589532	578	281	29	69.06	24.44
chr10	67057933	67058638	706	380	30	50.95	18.97
chr10	69495596	69496132	537	334	64	111.28	15.53
chr10	69579090	69579634	545	366	58	62.3	18.49
chr10	74752103	74752782	680	336	58	203.85	67.66
chr10	74762423	74763003	581	267	23	56.26	20.83
chr10	74789127	74789905	779	365	92	137.17	17.44
chr10	74792777	74793919	1143	785	90	131.38	24.28
chr10	74976777	74977455	679	423	53	87.43	23.89
chr10	75287117	75287720	604	306	34	84.47	28.55
chr10	77557380	77558109	730	397	84	132.6	30.71
chr10	79495403	79497257	1855	1090	172	270.54	43.53
chr10	79568011	79568717	707	396	73	60.8	15.83
chr10	80221226	80221958	733	450	73	274.9	63.02
chr10	80429955	80430584	630	437	49	149.64	44.78
chr10	80446803	80447415	613	371	45	82.81	20.73
chr10	80448063	80448900	838	452	69	82.58	18.24
chr10	82321251	82322152	902	679	40	58.37	20.19
chr10	82420701	82421707	1007	677	122	509.97	110.88
chr10	82447451	82448093	643	354	44	90.93	23.03
chr10	82454572	82455422	851	509	41	91.33	25.89
chr10	82557634	82558088	455	154	29	53.1	18.68
chr10	82678210	82678682	473	278	23	50.41	18.66
chr10	83550141	83550796	656	342	37	94.2	47.76
chr10	83551633	83552300	668	351	30	72.93	28.43
chr10	85419637	85420139	503	163	25	72.79	30.4
chr10	85937882	85938564	683	332	63	187.54	63.71
chr10	87835246	87835715	470	208	62	159.75	34.37
chr10	87892348	87892948	601	294	41	77.4	22.43
chr10	88175061	88175588	528	241	49	64.5	14.28
chr10	90543086	90543835	750	385	61	145.8	42.64
chr10	90642592	90643432	841	298	85	180.27	23.13
chr10	92726719	92727600	882	492	50	95.29	25.23
chr10	92734572	92735302	731	480	35	58.53	12
chr10	92772368	92772841	474	180	60	113.14	22.74
chr10	92806079	92806737	659	367	69	225.52	45.49
chr10	92827537	92828380	844	335	60	93.16	20.9
chr10	92867520	92868229	710	342	43	127.93	41.13
chr10	92880853	92881379	527	148	30	87.4	35.77
chr10	92885651	92886208	558	353	118	360.91	51.16
chr10	94294321	94295103	783	390	62	87.73	18.66
chr10	94307083	94307968	886	525	76	59.5	14.53
chr10	94325826	94326470	645	274	37	87.19	34.65
chr10	94326731	94327739	1009	544	124	256.87	23.63
chr10	94762744	94763557	814	423	96	235.35	35.69
chr10	95699539	95700146	608	259	26	55.02	24.37
chr10	95701464	95702384	921	176	123	159.03	15.55
chr10	95728647	95729526	880	466	86	195.92	36.12
chr10	95800445	95801221	777	460	80	122.11	21.32
chr10	95841290	95842163	874	372	48	87	20.26
chr10	95928260	95929184	925	481	63	79.57	16.28
chr10	96049224	96050191	968	423	91	191.11	36.12
chr10	96062104	96062959	856	350	58	123.09	27.68
chr10	96067367	96068401	1035	366	113	215.68	20.52
chr10	96068594	96069043	450	131	25	52.32	21.32
chr10	96153042	96154111	1070	735	83	67.92	13.31
chr10	97962969	97963635	667	389	43	102.24	28.62
chr10	98074184	98075014	831	565	55	118.06	24.88
chr10	98149620	98150091	472	192	20	51.42	19.67
chr10	98887737	98888354	618	234	24	50.33	16.22
chr10	104717886	104718410	525	367	27	78.95	28.61
chr10	105009688	105010526	839	457	125	336.02	55.66
chr10	114763658	114764535	878	568	46	59.31	17.2
chr10	114765465	114766186	722	405	47	115.43	41.9
chr10	117303024	117304319	1296	366	79	112.7	38.97
chr10	118319509	118320019	511	288	32	66	15.99
chr10	118320025	118321014	990	465	67	97.78	15.51
chr10	118465412	118466269	858	498	50	81.36	14.64
chr10	118468227	118468798	572	356	72	235.31	64.03
chr10	120802591	120803349	759	337	44	64.1	16.18
chr10	120901942	120902579	638	367	47	82.3	25.39
chr10	120903340	120904104	765	469	45	64.1	17.13
chr10	126540814	126541260	447	119	20	50.8	23.35
chr10	126564957	126565422	466	226	20	51.93	23.25
chr10	126566202	126566816	615	259	31	64.16	31.09
chr10	126572584	126573097	514	265	27	79.79	35.54
chr10	126578309	126579162	854	284	82	140.13	19.12
chr10	126857543	126858169	627	290	41	94.6	37.43
chr10	126858981	126859715	735	369	50	112.52	30.72
chr10	127044075	127044651	577	244	55	127.69	29.28
chr10	127926284	127927034	751	374	32	63.13	22.39
chr10	128216370	128218488	2119	1036	173	285.42	35.07
chr17	5344518	5344947	430	131	25	81.1	39.34
chr17	8067679	8068113	435	192	23	62.8	22.39
chr17	8081407	8082517	1111	776	111	171.43	27.08
chr17	8383464	8384101	638	269	40	58.37	18.25
chr17	8388261	8389331	1071	413	76	89.73	19.28
chr17	8426470	8427191	722	451	60	52.1	14.1
chr17	12950692	12951223	532	355	37	60.54	17.91
chr17	15898145	15898680	536	227	38	79.91	34
chr17	21673589	21674231	643	416	43	84.07	20.15
chr17	24143799	24144477	679	281	63	56.19	18.71
chr17	24308607	24309560	954	743	71	97.81	22.01
chr17	26670448	26671368	921	535	83	162.5	36.66
chr17	26681108	26681849	742	350	83	202.07	49.84
chr17	26687823	26688618	796	293	36	72.87	20.79
chr17	26742470	26743131	662	285	54	61.17	12.35
chr17	27076248	27076781	534	362	26	69.67	26.82
chr17	27674860	27675311	452	166	21	53.16	32.19
chr17	27960520	27961049	530	188	34	68.99	23.84
chr17	28241357	28241820	464	247	22	60.08	30.4
chr17	28370306	28370775	470	313	21	51.59	30.4
chr17	29572336	29573129	794	206	84	109.1	23.7
chr17	29630963	29631788	826	411	62	63.52	15.92
chr17	30135222	30135683	462	288	23	68.62	32.19
chr17	31175389	31175914	526	167	31	76.65	28.79
chr17	32245430	32246083	654	335	67	179.05	39.18
chr17	32744766	32745513	748	367	133	258.35	21.13
chr17	34355646	34356048	403	277	23	75.35	30.4
chr17	34394356	34395745	1390	226	82	52.66	14
chr17	34430044	34431404	1361	607	128	160.33	28.36
chr17	34432770	34433978	1209	552	89	51.37	12.96
chr17	35829195	35829886	692	377	119	170.29	24.91
chr17	35876607	35878019	1413	1027	136	113.65	25
chr17	35917176	35917702	527	271	42	64.08	21.63
chr17	35950031	35950950	920	309	151	150.6	23.78
chr17	43710446	43711220	775	382	63	168.69	44.78
chr17	45170292	45170983	692	350	29	71.26	19.67
chr17	50163692	50164178	487	356	24	58.4	24.37
chr17	50164439	50165151	713	228	78	229.83	51.08
chr17	50189632	50190307	676	400	56	75.58	18.5
chr17	50319993	50320818	826	392	60	86.56	17.12
chr17	50910503	50911077	575	284	29	52.77	23.45
chr17	52307226	52308294	1069	402	79	139.22	21.56
chr17	56147637	56148171	535	223	31	95.34	32.19
chr17	57247974	57248750	777	372	41	64.08	20.29
chr17	57333353	57334134	782	430	38	58.68	18.12
chr17	57337472	57338246	775	384	70	116.24	26.99
chr17	57429791	57430654	864	596	112	118.93	17.41
chr17	57483468	57484170	703	297	26	52.11	14.93
chr17	68354415	68354883	469	303	23	65.32	22.05
chr17	68501864	68502666	803	127	42	77.4	19.18
chr17	68521922	68522519	598	479	24	56.31	17.88
chr17	71430938	71431730	793	371	42	64.08	17.75
chr17	71613994	71614608	615	318	47	111.33	38.38
chr17	73599822	73600351	530	170	27	68.41	22.39
chr17	73612180	73612881	702	314	45	64.1	17.96
chr17	75598784	75599424	641	114	29	55.21	11.19
chr17	79698225	79698773	549	244	35	58.53	14.75
chr17	79702446	79703086	641	311	44	64.1	21.18
chr17	79860689	79861570	882	623	49	88.72	24.13
chr17	80537956	80538748	793	436	58	61.48	15.46
chr17	81174354	81174971	618	409	37	79.91	23.06
chr17	82103845	82104637	793	418	112	147.85	26.8
chr17	82111498	82112264	767	463	60	151.54	45.79
chr17	82301237	82301843	607	458	23	55.62	16.09
chr17	82324684	82325138	455	143	54	236.67	76.9
chr17	82329974	82330605	632	224	44	101.31	23.45
chr17	84045747	84046220	474	171	24	58.72	25.37
chr17	84807804	84808435	632	479	37	72.9	20.26
chr17	87862458	87862866	409	155	27	61.74	18.31
chr17	88512417	88513480	1064	785	91	109.99	11.65
chr17	88518013	88518784	772	348	87	176.62	32.01
chr17	88522835	88523511	677	414	69	53.03	15.47
chr17	88746175	88746850	676	346	53	102.02	31.11
chr16	3714350	3715317	968	593	141	277.47	35.82
chr16	10417765	10418780	1016	315	77	60.69	15.36
chr16	10441166	10441882	717	490	77	76.3	15.34
chr16	10448841	10449471	631	306	45	72.08	22.39
chr16	10452499	10453115	617	305	44	54.1	16.65
chr16	10495947	10496613	667	310	34	55.84	15.77
chr16	10516090	10516566	477	131	29	55.64	16.79
chr16	10752326	10753040	715	325	45	120	41.79
chr16	10838440	10838932	493	356	53	75.34	15.64
chr16	10857423	10857935	513	213	110	451.58	67
chr16	10962122	10962561	440	266	38	79.91	20.52
chr16	11008242	11008688	447	263	32	76.65	25.57
chr16	14352620	14353209	590	210	29	69.06	22.01
chr16	15863278	15863792	515	243	25	71.22	30.21
chr16	17201387	17201902	516	300	25	62.17	25.37
chr16	19767971	19768532	562	336	27	65.23	25.37
chr16	22118663	22119570	908	452	122	152.95	26.65
chr16	22800749	22801361	613	171	36	78.49	21.14
chr16	23234574	23235181	608	300	25	62.69	26.65
chr16	24027486	24027892	407	274	41	154.62	48.2
chr16	24514999	24515747	749	378	36	65.28	26.12
chr16	24594410	24595095	686	342	87	260.57	35.45
chr16	24603054	24603814	761	320	47	139.68	35.77
chr16	24625500	24626116	617	389	130	414.07	69.65
chr16	24637478	24637983	506	266	30	69.06	23.92
chr16	24737438	24738270	833	553	87	244.92	40.41
chr16	24822594	24823332	739	330	100	406.97	90.72
chr16	24859773	24860471	699	316	46	147.83	46.5
chr16	24972700	24973507	808	570	42	58.86	12.13
chr16	24974857	24975424	568	261	29	69.06	31.08
chr16	25024653	25025265	613	298	39	100.17	40.71
chr16	25041804	25042592	789	350	146	404.45	39.45
chr16	25052855	25053572	718	279	34	69.16	18.3
chr16	26689618	26690282	665	288	29	53.1	23.57
chr16	30389606	30390185	580	345	25	56.34	17.91
chr16	30415877	30416587	711	312	69	216.29	48.51
chr16	30835810	30836456	647	216	32	59.46	18.11
chr16	31024097	31025064	968	521	137	263.35	41.29
chr16	31066532	31067458	927	387	68	62.54	13.43
chr16	32170949	32171958	1010	323	124	146.84	16.42
chr16	32190050	32190768	719	398	56	72.09	22.39
chr16	32379415	32380120	706	366	40	96.63	35.82
chr16	32444494	32445276	783	292	39	102.6	28.61
chr16	36474702	36475498	797	464	72	138.26	30.6
chr16	36491166	36492064	899	407	52	102.02	17.89
chr16	36505105	36506467	1363	1052	194	570.64	69.51
chr16	36506775	36507463	689	267	75	121.34	16.97
chr16	36530489	36531202	714	362	110	193.01	29.51
chr16	36531474	36532483	1010	553	182	543.8	73.27
chr16	36532836	36533609	774	330	54	123.87	33.42
chr16	36587927	36588609	683	365	51	69.84	19.75
chr16	36648652	36649097	446	221	36	72.87	19.97
chr16	36709340	36710021	682	406	71	70.56	15.27
chr16	36711684	36712379	696	356	44	64.1	21.52
chr16	36717328	36718307	980	361	82	282.13	60.8
chr16	36720104	36720767	664	369	33	84.74	34.83
chr16	38385580	38386430	851	423	117	301.77	45.16
chr16	38396095	38396832	738	295	88	80.31	17.13
chr16	38406680	38407420	741	345	48	100.49	21.02
chr16	38416397	38417063	667	346	42	53.44	15.64
chr16	38417501	38418126	626	350	39	62.62	19.07
chr16	38455216	38455927	712	309	78	229.83	42.51
chr16	43654928	43655844	917	577	70	66.16	18.09
chr16	43697777	43698295	519	292	42	50.97	15.99
chr16	43965386	43966535	1150	776	62	77.85	16.58
chr16	44138053	44138695	643	294	29	53.1	19.19
chr16	44778672	44779385	714	445	34	66.05	18.65
chr16	44962585	44963258	674	541	35	72.15	17.41
chr16	45232924	45234123	1200	414	207	596.94	71.91
chr16	49165594	49166518	925	430	92	243.49	37.47
chr16	49938906	49939479	574	340	50	95.29	24.99
chr16	49965449	49966364	916	370	81	103.77	26.29
chr16	49970311	49971202	892	520	71	87.64	21.63
chr16	49982074	49982917	844	480	51	146.79	39.09
chr16	50026253	50027261	1009	527	79	267.09	57.23
chr16	52038257	52038897	641	328	27	62.66	25.96
chr16	52144773	52145404	632	318	30	55.98	22.39
chr16	52292540	52293255	716	325	71	109.05	20.79
chr16	52425656	52426221	566	304	24	58.88	21.46
chr16	52470253	52470833	581	288	51	51.92	14.31
chr16	55636738	55637467	730	429	50	110.42	27.72
chr16	55698455	55699095	641	187	76	79.68	14.01
chr16	55754448	55755060	613	254	38	75	26.65
chr16	55788536	55789393	858	340	48	105.16	28.17
chr16	57431159	57432050	892	453	124	148.8	25.3
chr16	57500872	57501474	603	244	32	59.46	20.25
chr16	58703319	58703946	628	340	25	58.74	28.83
chr16	58721213	58722055	843	448	128	568.45	130.6
chr16	64873519	64873979	461	238	20	52.36	25.04
chr16	64941539	64942024	486	195	41	53.44	13.47
chr16	75855596	75856105	510	323	31	88.1	31.98
chr16	75909051	75909972	922	535	71	87.64	19.5
chr16	75910384	75911221	838	553	77	167.37	41.46
chr16	75917513	75918404	892	413	89	80.31	12.2
chr16	75920909	75921826	918	588	130	181.14	16.95
chr16	75928038	75928677	640	198	62	187.54	41.79
chr16	75929431	75930344	914	662	110	208.92	25.01
chr16	75930389	75930959	571	191	43	81.91	20.73
chr16	76366004	76366617	614	379	53	102.02	25.2
chr16	78489805	78490243	439	311	28	89.16	30.4
chr16	84606295	84607407	1113	675	72	137.76	31.15
chr16	84682294	84682883	590	262	42	92.08	33.05
chr16	84713051	84713886	836	556	84	120.19	17.68
chr16	84714081	84714558	478	298	23	60.25	20.21
chr16	85108602	85109290	689	317	49	75.45	25.71
chr16	87603228	87603900	673	310	25	57.93	25.04
chr16	87625240	87626351	1112	765	111	89.14	13.49
chr16	87634226	87634886	661	254	60	98.76	14.8
chr16	87635923	87636571	649	369	31	83.01	35.77
chr16	87652730	87653721	992	627	62	82.14	15.67
chr16	87688894	87689554	661	362	39	58.37	23.84
chr16	91398163	91398792	630	348	29	76.74	26.82
chr16	91451973	91453109	1137	524	89	118.52	13.06
chr16	91522138	91523735	1598	1238	212	128.67	15.86
chr16	91685631	91686207	577	380	31	59.46	21.53
chr16	91841057	91841540	484	336	21	50.41	26.82
chr16	92415777	92416463	687	324	59	89.67	23.01
chr16	93028882	93029472	591	255	74	92.8	19.85
chr16	93031742	93032517	776	368	53	65.15	20.59
chr16	95950389	95950944	556	279	46	97.89	27.36
chr16	97326681	97327350	670	376	49	75.45	18.57
chr15	5212851	5213527	677	378	25	57.64	21.46
chr15	5365720	5366811	1092	460	149	368.08	61.74
chr15	5396183	5397298	1116	760	123	199.89	22.39
chr15	5463133	5463764	632	300	42	64.08	23.58
chr15	5467177	5468352	1176	358	66	56.96	10.57
chr15	6290239	6290913	675	328	27	55.57	23.88
chr15	6291205	6291926	722	462	66	51.37	13.65
chr15	6489930	6490622	693	348	67	97.78	22.24
chr15	6551284	6551638	355	242	19	54.34	26.82
chr15	7917347	7918042	696	330	31	76.65	38.09
chr15	9391877	9392572	696	327	34	71.12	25.34
chr15	9485498	9486127	630	346	46	118.04	35.26
chr15	9499724	9500668	945	250	89	175.77	29.1
chr15	9504219	9504999	781	511	54	108.9	21.37
chr15	10074129	10074655	527	250	40	87.16	28.51
chr15	10170020	10170488	469	150	24	67.88	30.4
chr15	11937659	11938315	657	360	65	119.46	25.5
chr15	11939753	11940874	1122	513	152	159.59	22.7
chr15	11943665	11944451	787	299	74	67.89	11
chr15	25201634	25202178	545	155	50	95.29	23.73
chr15	25322310	25322834	525	249	23	58.87	29.85
chr15	25333218	25334177	960	550	108	172.39	29.68
chr15	27554835	27555561	727	386	53	83.95	18.66
chr15	27570942	27571643	702	287	56	100.01	17.21
chr15	28010767	28011273	507	371	31	66.47	22.39
chr15	31154454	31155268	815	321	79	73.24	12.92
chr15	36663147	36663905	759	459	33	66.05	19.82
chr15	36664396	36664767	372	182	19	52.59	26.82
chr15	38639762	38640488	727	343	34	66.05	21.7
chr15	39602374	39603051	678	357	34	66.05	24.03
chr15	50658674	50659722	1049	364	77	151.94	39.18
chr15	50698394	50698919	526	282	63	104.96	24.04
chr15	53360776	53361485	710	427	143	170.98	24.88
chr15	53903137	53903808	672	365	28	55.8	26.87
chr15	58416947	58417469	523	259	23	62.63	19.67
chr15	59247888	59248519	632	377	42	117.97	40.88
chr15	59383967	59384623	657	292	81	262.36	69.3
chr15	59417277	59417908	632	265	42	64.08	22.01
chr15	59419359	59420244	886	427	116	158.93	21.78
chr15	59430236	59430867	632	383	81	63.98	18.08
chr15	59662513	59663414	902	274	40	58.37	20.19
chr15	59698037	59698722	686	301	79	210.06	40.1
chr15	60472723	60473316	594	324	32	76.65	31.03
chr15	60668003	60668207	205	102	13	55.57	23.25
chr15	63909909	63910927	1019	649	76	95.76	21.77
chr15	66616781	66617514	734	386	58	70.98	19.72
chr15	66629925	66630478	554	263	26	55.73	25.34
chr15	66635121	66635776	656	233	29	63.99	14.93
chr15	66638685	66639330	646	248	36	58.53	20.25
chr15	66947895	66948819	925	484	93	99.92	17.41
chr15	66963057	66963657	601	287	24	56.08	21.46
chr15	73210892	73211447	556	266	23	59.72	17.88
chr15	73344293	73344902	610	302	33	95.02	37.31
chr15	74761972	74762659	688	272	42	88.31	24.88
chr15	77768631	77769415	785	449	40	55.35	17.72
chr15	78098063	78098737	675	320	38	79.04	31.09
chr15	78156208	78156654	447	171	25	54.68	21.13
chr15	78164803	78165264	462	251	26	54.68	19.54
chr15	78419229	78419904	676	299	53	100.68	27.36
chr15	78422144	78422721	578	263	87	176.62	29.24
chr15	78645856	78646629	774	414	73	59.19	11.73
chr15	79891412	79892072	661	408	42	124.99	46.5
chr15	80390553	80392164	1612	1259	107	55.44	11.19
chr15	80397053	80397758	706	276	48	55.31	13.46
chr15	80913438	80914281	844	404	106	231.11	42.2
chr15	82178490	82179145	656	358	58	143.45	43.08
chr15	83234401	83234910	510	344	24	63.84	25.04
chr15	83237626	83238398	773	465	34	79.72	17.88
chr15	83391289	83392059	771	465	73	184.97	47.95
chr15	84678388	84678919	532	323	46	139.19	38.56
chr15	85881430	85882085	656	355	60	132.23	34
chr15	86122973	86123656	684	333	38	67.52	25.59
chr15	88508038	88508605	568	293	50	189.09	75.11
chr15	89007996	89008562	567	207	30	53.52	25.59
chr15	97679796	97680374	579	317	27	54.08	17.41
chr15	97699277	97699817	541	337	37	94.97	28.61
chr15	97710800	97711429	630	386	37	97.18	28.36
chr15	98343135	98343617	483	131	24	66.15	28.43
chr15	98456606	98457326	721	434	36	92.32	32.19
chr15	98513403	98514151	749	354	60	164.24	49.75
chr15	99218409	99218950	542	391	56	66	16.99
chr15	99684097	99684350	254	127	16	55.57	28.61
chr15	99719303	99720236	934	561	60	98.76	27.88
chr15	100251511	100252214	704	361	40	70.91	24.17
chr15	100291541	100292588	1048	352	78	171.44	23.45
chr15	100504067	100504881	815	427	81	279.38	70.24
chr15	101211972	101212688	717	350	39	70.91	22.47
chr15	101214940	101215631	692	385	55	149.39	41.74
chr15	101218516	101219116	601	341	37	52.86	17.94
chr15	103200820	103201509	690	297	90	256.64	50.58
chr15	103353014	103353464	451	338	23	61.07	23.88
chr14	11271907	11272363	457	327	22	55.52	17.47
chr14	20543318	20543523	206	103	13	55.57	23.25
chr14	20596519	20597086	568	338	23	50.38	22.39
chr14	21297630	21298478	849	629	44	90.93	30.41
chr14	21584792	21585324	533	315	48	64.5	14.42
chr14	26649863	26650284	422	124	23	66.83	33.07
chr14	27936295	27937075	781	483	29	53.1	14.57
chr14	32574780	32575255	476	284	32	59.46	23.09
chr14	32581651	32582224	574	252	31	90.81	39.34
chr14	32980314	32980963	650	328	34	80.55	42.64
chr14	33984851	33985673	823	332	52	65.15	15.01
chr14	34137395	34138243	849	499	54	67.04	17.64
chr14	37129809	37130955	1147	308	47	71.05	19.9
chr14	41743219	41743818	600	284	32	76.65	25.37
chr14	45599424	45599912	489	279	21	50	23.25
chr14	45625299	45626065	767	406	37	96	28.61
chr14	47979107	47979743	637	359	35	71.62	25.65
chr14	48126840	48127389	550	357	30	69.06	21.89
chr14	48255877	48256648	772	488	45	110.05	33.13
chr14	48265049	48265815	767	348	69	246.9	77.94
chr14	50992224	50992544	321	129	20	50.8	20.36
chr14	55061249	55061732	484	314	34	111.4	35.77
chr14	55765487	55766197	711	352	39	58.37	17.69
chr14	61025265	61025714	450	317	25	54.68	21.27
chr14	61050397	61051225	829	434	95	130.14	27.66
chr14	62137455	62138220	766	401	69	92.38	20.79
chr14	62585208	62585797	590	224	38	79.91	33.02
chr14	62974815	62975484	670	493	47	97.96	25
chr14	63283920	63284553	634	482	50	90.24	17.91
chr14	63747720	63748281	562	373	29	53.1	20.97
chr14	66276560	66277165	606	237	31	85.44	34.71
chr14	66883148	66883981	834	550	35	82.24	16.09
chr14	68559160	68559752	593	247	25	64.29	33.98
chr14	68563419	68564078	660	284	51	95.29	33.66
chr14	75444787	75445520	734	359	55	70.3	16.43
chr14	75585904	75587284	1381	329	90	84.62	13.17
chr14	75590611	75591419	809	417	50	112.21	28.89
chr14	77086799	77087239	441	274	28	78.59	28.36
chr14	101879703	101881084	1382	861	133	182.79	28.78
chr14	101902782	101903332	551	215	35	72.87	29.81
chr14	121770938	121771620	683	285	35	58.53	18.35
chr14	122360667	122361463	797	439	37	77.42	24.4
chr14	122366393	122366975	583	283	41	115.52	30.98
chr14	122441308	122442162	855	401	61	191.63	51.53
chr14	122451596	122452908	1313	635	90	208.39	28.89
chr14	122455682	122456673	992	657	132	258.35	22.74
chr19	5512567	5513227	661	317	50	86.47	29.1
chr19	5848705	5849341	637	273	40	87.16	21.39
chr19	6293296	6293894	599	216	61	98.76	18.44
chr19	6297478	6298057	580	353	37	52.86	17.31
chr19	6664297	6664864	568	215	58	62.3	16.18
chr19	9027857	9028574	718	413	82	58.06	15.79
chr19	9126432	9126814	383	243	38	121.07	39.8
chr19	10768395	10768719	325	196	27	101.04	35.69
chr19	11018239	11018937	699	343	50	148.24	47.76
chr19	11478893	11479586	694	312	37	66.54	23.45
chr19	12905843	12906410	568	232	30	61.85	27.36
chr19	17338095	17338743	649	312	56	157.91	35.54
chr19	17347438	17348021	584	293	34	91.82	35.69
chr19	17352844	17353431	588	247	33	52.66	18.43
chr19	18672892	18673398	507	300	30	87.93	31.24
chr19	21105930	21107059	1130	494	200	623.19	71.64
chr19	21127885	21128588	704	402	54	186.05	62.59
chr19	21201682	21202337	656	373	56	75.58	20.13
chr19	21451340	21451873	534	209	48	184.88	44.71
chr19	29224528	29225109	582	361	38	116.8	50.07
chr19	29250851	29251357	507	253	64	111.28	17.97
chr19	29254451	29255488	1038	546	165	483.68	68.66
chr19	29284208	29285001	794	369	39	74.35	21.14
chr19	29292642	29293175	534	348	46	82.3	19.93
chr19	29293459	29293876	418	289	25	82.62	35.77
chr19	29301566	29302062	497	170	24	56.51	22.39
chr19	29341971	29342482	512	299	22	55.75	23.25
chr19	29438413	29439196	784	372	64	126.81	35.1
chr19	29440552	29441274	723	421	48	130.35	39.43
chr19	29442981	29443318	338	184	31	58.66	15.55
chr19	29465465	29466173	709	484	58	81.01	21.75
chr19	29474107	29475417	1311	1073	192	296.39	38.88
chr19	29477128	29477988	861	443	58	108.21	20.52
chr19	29480355	29481072	718	407	58	189.57	44.46
chr19	29484988	29485601	614	315	31	59.46	16.04
chr19	29505185	29506349	1165	474	62	66.3	24.63
chr19	29536814	29537481	668	366	46	117.86	31.09
chr19	29549280	29550277	998	167	56	86.77	25.14
chr19	29551635	29552202	568	170	39	128.18	41.13
chr19	29561001	29561653	653	309	71	155.59	22.28
chr19	29568613	29569454	842	524	48	55.31	14.66
chr19	29570512	29571218	707	407	52	149.88	42.24
chr19	31298462	31299049	588	274	43	144.65	53.65
[truncated: 115 more rows]
